# Supplementary material for: Genomic regions on chromosome 5H containing a novel QTL conferring barley yellow dwarf virus-PAV (BYDV-PAV) tolerance in barley
Source: Sci Rep. 2019 Aug 5;9:11298. doi: 10.1038/s41598-019-47820-2 (PMC6683297; doi:10.1038/s41598-019-47820-2)
Supplement: Supplementary file 2 — Table S1 [file 41598_2019_47820_MOESM2_ESM.xlsx]

## Sheet: Sheet1
Title: Genomic regions on chromosome 5H containing a novel QTL conferring barley yellow dwarf virus-PAV (BYDV-PAV) tolerance in barley
Authors: Hongliang Hu, Shormin Choudhury, Sergey Shabala, Sanjiv Gupta, Meixue Zhou
Table 1. Comparison of Marker calls of identified QTL for BYDV-PAV tolerance. Different markers were identified from different trials representing possibly the same QTL.
QTL	Marker	DH line1	DH line2	DH line3	DH line4	DH line5	DH line6	DH line7	DH line8	DH line9	DH line10	DH line11	DH line12	DH line13	DH line14	DH line15	DH line16	DH line17	DH line18	DH line19	DH line20	DH line21	DH line22	DH line23	DH line24	DH line25	DH line26	DH line27	DH line28	DH line29	DH line30	DH line31	DH line32	DH line33	DH line34	DH line35	DH line36	DH line37	DH line38	DH line39	DH line40	DH line41	DH line42	DH line43	DH line44	DH line45	DH line46	DH line47	DH line48
Qbyd-3H	3262224S3	B	B	B	A	B	B	-	B	B	B	B	B	B	B	B	A	A	B	A	A	B	B	B	B	B	B	B	B	B	A	B	B	A	B	B	B	B	B	B	B	B	B	B	B	B	B	B	B
Qbyd-3H	4789803D	B	B	B	A	B	B	B	B	B	B	B	B	B	B	B	A	A	B	B	A	B	B	B	B	B	B	B	B	B	A	B	B	B	B	B	B	B	B	B	B	B	B	B	B	B	B	B	B
Qbyd-5H	3258686S5	B	A	B	B	A	A	A	B	A	A	A	B	B	A	B	B	B	A	B	B	B	B	B	B	A	A	B	A	B	A	A	B	B	A	B	B	A	B	B	B	B	B	-	B	B	B	B	A
Qbyd-5H	4789985D	B	A	B	B	A	A	A	B	A	A	A	B	B	A	B	B	B	-	B	B	B	B	B	A	A	A	A	A	B	A	A	B	B	A	B	B	A	B	B	B	B	B	-	B	B	B	B	A
Qbyd-5H	3263957S5	B	A	B	B	A	A	A	B	A	A	A	B	B	A	B	B	B	A	B	B	B	B	B	B	A	A	B	A	B	A	B	B	B	A	B	B	A	B	B	B	B	B	B	A	A	B	B	A
* '-'means no data
[truncated: 115 more columns]
