# Supplementary material for: Genomic regions on chromosome 5H containing a novel QTL conferring barley yellow dwarf virus-PAV (BYDV-PAV) tolerance in barley
Source: Sci Rep. 2019 Aug 5;9:11298. doi: 10.1038/s41598-019-47820-2 (PMC6683297; doi:10.1038/s41598-019-47820-2)
Supplement: Supplementary file 3 — Table S2 [file 41598_2019_47820_MOESM3_ESM.xlsx]

## Sheet: Sheet1
Title: Genomic regions on chromosome 5H containing a novel QTL conferring barley yellow dwarf virus-PAV (BYDV-PAV) tolerance in barley
Authors: Hongliang Hu, Shormin Choudhury, Sergey Shabala, Sanjiv Gupta, Meixue Zhou
Table 2. Candidate high confidence genes for Qbyd-3H.
Gene	Physical Position (bp)	Functional annotation
HORVU3Hr1G065620	chr3H:499457724-499459848	Protein kinase superfamily protein|GO:0004672, GO:0005524, GO:0006468|PF00069|IPR000719, IPR002290, IPR008271, IPR011009, IPR017441
HORVU3Hr1G065630	chr3H:499654910-499656615	Protein kinase superfamily protein|GO:0004672, GO:0005524, GO:0006468|PF00069|IPR000719, IPR002290, IPR008271, IPR011009, IPR017441
HORVU3Hr1G065640	chr3H:499660672-499662141	Protein kinase superfamily protein|GO:0004672, GO:0005524, GO:0006468|PF00069|IPR000719, IPR002290, IPR008271, IPR011009, IPR017441
HORVU3Hr1G065650	chr3H:499674857-499676316	AWPM-19-like family protein|none|PF05512|IPR008390
HORVU3Hr1G065690	chr3H:500259388-500260116	undescribed protein|none|none|none
HORVU3Hr1G065740	chr3H:500620856-500621709	RNA-binding protein 34|GO:0000166|none|IPR012677
HORVU3Hr1G065750	chr3H:500809986-500810259	unknown function|none|none|none
HORVU3Hr1G065770	chr3H:501045803-501048362	Bidirectional sugar transporter N3|GO:0016021|PF03083|IPR004316
HORVU3Hr1G065790	chr3H:501077401-501079937	Chromosome 3B, genomic scaffold, cultivar Chinese Spring|GO:0008168|PF03492|IPR005299, IPR029063
HORVU3Hr1G065810	chr3H:501341379-501347739	Subtilisin-like protease|GO:0004252, GO:0006508|PF00082, PF02225|IPR000209, IPR003137, IPR015500, IPR023828
HORVU3Hr1G065830	chr3H:501458516-501465292	Sec14p-like phosphatidylinositol transfer family protein|none|PF00650, PF03765|IPR001251, IPR011074
HORVU3Hr1G065840	chr3H:501566179-501578189	Transducin/WD40 repeat-like superfamily protein|GO:0005515|none|IPR001680, IPR015943, IPR017986
HORVU3Hr1G065880	chr3H:502045844-502047742	myb domain protein 86|GO:0003677|PF00249|IPR001005, IPR009057, IPR017930
HORVU3Hr1G065890	chr3H:502137293-502137537	undescribed protein|none|none|none
HORVU3Hr1G065900	chr3H:502577578-502581408	RING/U-box superfamily protein|GO:0005515, GO:0008270|PF13639|IPR001841, IPR013083
HORVU3Hr1G065940	chr3H:502717669-502718652	Peroxidase superfamily protein|GO:0004601, GO:0006979, GO:0020037, GO:0055114|PF00141|IPR000823, IPR002016, IPR010255
HORVU3Hr1G065950	chr3H:502726445-502727545	Peroxidase superfamily protein|GO:0004601, GO:0006979, GO:0020037, GO:0055114|PF00141|IPR000823, IPR002016, IPR010255, IPR019793
HORVU3Hr1G065960	chr3H:502806392-502811563	Farnesyl pyrophosphate synthase|GO:0008299|PF00348|IPR000092, IPR008949
HORVU3Hr1G066000	chr3H:503101827-503102850	Chromosome 3B, genomic scaffold, cultivar Chinese Spring|GO:0004857|PF04043|IPR006501
HORVU3Hr1G066020	chr3H:503111842-503117103	AP-1 complex subunit mu-2|GO:0006810, GO:0006886, GO:0016192, GO:0030131|PF00928, PF01217|IPR001392, IPR011012, IPR018240, IPR022775, IPR028565
HORVU3Hr1G066050	chr3H:503232349-503237576	Transcription factor bHLH62|GO:0046983|none|IPR011598
HORVU3Hr1G066090	chr3H:503310429-503312717	high affinity nitrate transporter 2.6|GO:0016021, GO:0055085|PF07690|IPR011701, IPR020846
HORVU3Hr1G066170	chr3H:503638685-503640494	shrunken seed protein (SSE1)|none|none|none
HORVU3Hr1G066190	chr3H:503643062-503643235	undescribed protein|none|none|none
HORVU3Hr1G066200	chr3H:503646976-503647488	Nuclear-interacting partner of ALK|none|none|none
HORVU3Hr1G066210	chr3H:503696784-503697424	ABC transporter B family member 6|none|none|none
HORVU3Hr1G066220	chr3H:503961541-503964644	ABC transporter G family member 19|GO:0005524, GO:0016020, GO:0016887|PF00005, PF01061|IPR003439, IPR003593, IPR013525, IPR017871, IPR027417
HORVU3Hr1G066240	chr3H:504095630-504097947	chloride channel E|GO:0005216, GO:0005247, GO:0006821, GO:0016020, GO:0055085|PF00654|IPR000644, IPR001807, IPR014743
HORVU3Hr1G066280	chr3H:504136946-504138137	unknown function|none|PF15697|IPR031421
HORVU3Hr1G066310	chr3H:504702548-504704265	GDSL esterase/lipase|GO:0016788|PF00657|IPR001087, IPR013830
HORVU3Hr1G066330	chr3H:504749358-504750316	germin-like protein 4|GO:0030145, GO:0045735|PF00190|IPR001929, IPR006045, IPR011051, IPR014710, IPR019780
HORVU3Hr1G066340	chr3H:504750442-504751619	Late embryogenesis abundant protein 76|none|none|none
HORVU3Hr1G066350	chr3H:504863640-504864182	NAD(P)H-quinone oxidoreductase subunit I, chloroplastic|GO:0008137, GO:0016020, GO:0016651, GO:0051539, GO:0055114|PF13237|IPR004497, IPR010226, IPR017896, IPR017900
HORVU3Hr1G066380	chr3H:504883217-504888966	Protein PLASTID TRANSCRIPTIONALLY ACTIVE 7|none|none|none
HORVU3Hr1G066390	chr3H:505121582-505124856	Basic helix-loop-helix protein A|GO:0046983|PF00010, PF14215|IPR011598, IPR025610
HORVU3Hr1G066410	chr3H:505172293-505259460	RNA polymerase II transcriptional coactivator KELP|GO:0003677, GO:0003713, GO:0006355|PF02229, PF08766|IPR003173, IPR009044, IPR009057, IPR014876, IPR017415
HORVU3Hr1G066420	chr3H:505434344-505441034	Regulator of Vps4 activity in the MVB pathway protein|none|PF03398|IPR005061
HORVU3Hr1G066430	chr3H:505516326-505517488	60S ribosomal protein L28-1|none|PF01778|IPR029004
HORVU3Hr1G066440	chr3H:505518057-505523490	Anoctamin-like protein|none|PF04547|IPR003594, IPR007632
HORVU3Hr1G066450	chr3H:505747098-505750094	IAA-amino acid hydrolase ILR1-like 2|GO:0016787|PF07687|IPR011650, IPR017439
HORVU3Hr1G066490	chr3H:505753582-505753979	Serine/threonine-protein phosphatase 7 long form-like protein|none|none|none
HORVU3Hr1G066500	chr3H:505754158-505755637	Serine/threonine-protein phosphatase 7 long form-like protein|none|none|none
HORVU3Hr1G066580	chr3H:506175956-506181302	Vesicle transport v-SNARE family protein|GO:0005484, GO:0005794, GO:0006810, GO:0006886, GO:0016020, GO:0016192|PF05008, PF12352|IPR007705, IPR010989, IPR027027
HORVU3Hr1G066600	chr3H:506184580-506187769	Transcription factor bHLH87|GO:0046983|none|IPR011598
HORVU3Hr1G066640	chr3H:506862966-506864973	Lipid A export ATP-binding/permease protein MsbA|GO:0005524, GO:0006810, GO:0016021, GO:0016887, GO:0042626, GO:0055085|PF00005|IPR003439, IPR011527, IPR027417
HORVU3Hr1G066650	chr3H:506938960-506943357	receptor-like protein kinase 2|GO:0004672, GO:0005515, GO:0005524, GO:0006468|PF00069, PF13855|IPR000719, IPR001611, IPR002290, IPR008271, IPR011009, IPR013320, IPR017441, IPR032675
HORVU3Hr1G066680	chr3H:506954300-507035058	Syntaxin-61|GO:0005515|PF05739|IPR000727
HORVU3Hr1G066700	chr3H:507036443-507063465	?|Chromosome 3B, genomic scaffold, cultivar Chinese Spring|GO:0005515|PF12937|IPR001810
HORVU3Hr1G066720	chr3H:507246448-507248664	Glycylpeptide N-tetradecanoyltransferase 1|GO:0004379|PF01233|IPR016181, IPR022676
HORVU3Hr1G066730	chr3H:507249672-507250097	ABC transporter G family member 37|none|none|none
HORVU3Hr1G066740	chr3H:507319209-507320706	HXXXD-type acyl-transferase family protein|GO:0016747|PF02458|IPR003480, IPR023213
HORVU3Hr1G066760	chr3H:507337135-507338253	HXXXD-type acyl-transferase family protein|GO:0016747|PF02458|IPR003480, IPR023213
HORVU3Hr1G066800	chr3H:507361012-507366251	Protein kinase superfamily protein|GO:0004672, GO:0005524, GO:0006468|PF00069|IPR000719, IPR002290, IPR008271, IPR011009
HORVU3Hr1G066810	chr3H:507367644-507370293	Cytokinin riboside 5'-monophosphate phosphoribohydrolase LOG8|none|none|none
HORVU3Hr1G066830	chr3H:507453091-507454083	Photosystem II D2 protein|GO:0009772, GO:0019684, GO:0045156|PF00124|IPR000484
HORVU3Hr1G066840	chr3H:507758298-507760982	IQ-domain 6|GO:0005515|PF00612, PF13178|IPR000048, IPR025064
HORVU3Hr1G066850	chr3H:507864418-507869269	Mitochondrial substrate carrier family protein|GO:0005743, GO:0055085|PF00153|IPR002067, IPR002167, IPR018108, IPR023395
HORVU3Hr1G066860	chr3H:507929677-507931396	myb domain protein 26|GO:0003677|PF00249|IPR001005, IPR009057, IPR017930
HORVU3Hr1G066870	chr3H:507936645-507937318	undescribed protein|none|none|none
HORVU3Hr1G066880	chr3H:508009351-508016340	receptor kinase 2|GO:0004672, GO:0005524, GO:0006468|PF07714|IPR000719, IPR001245, IPR008271, IPR011009, IPR013320, IPR017441
HORVU3Hr1G066890	chr3H:508033106-508037410	5'-nucleotidase SurE|GO:0016787|PF01975|IPR002828
HORVU3Hr1G066920	chr3H:508332183-508335717	polyamine oxidase 5|GO:0016491, GO:0055114|PF01593|IPR002937, IPR023753
HORVU3Hr1G066930	chr3H:508405447-508413405	WD-40 repeat family protein|GO:0005515|PF00400, PF12265|IPR001680, IPR015943, IPR017986, IPR022052
HORVU3Hr1G066940	chr3H:508444386-508445857	Chromosome 3B, genomic scaffold, cultivar Chinese Spring|none|PF05553, PF14364|IPR008480, IPR025520
HORVU3Hr1G066950	chr3H:508454811-508455726	BnaA04g24240D protein|none|none|none
HORVU3Hr1G066960	chr3H:508773057-508774828	Phospholipase A1-II 5|GO:0006629|PF01764|IPR002921, IPR029058
HORVU3Hr1G067000	chr3H:508949940-508952374	V-type ATP synthase beta chain|GO:0005524, GO:0015992, GO:0046034|PF00006, PF02874|IPR000194, IPR004100, IPR027417
HORVU3Hr1G067020	chr3H:509051096-509135987	NAD-dependent epimerase/dehydratase|GO:0003824, GO:0050662|PF01370|IPR001509, IPR016040
HORVU3Hr1G067030	chr3H:509127202-509131299	Mitochondrial-processing peptidase subunit beta|GO:0003824, GO:0004222, GO:0006508, GO:0046872|PF00675, PF05193|IPR001431, IPR007863, IPR011237, IPR011249, IPR011765
HORVU3Hr1G067040	chr3H:509144406-509150650	V-type ATP synthase beta chain|GO:0005524, GO:0015991, GO:0015992, GO:0016820, GO:0033178, GO:0033180, GO:0046034|PF00006, PF00306, PF02874|IPR000194, IPR000793, IPR004100, IPR005723, IPR020003, IPR022879, IPR027417
HORVU3Hr1G067050	chr3H:509350259-509352312	Leucine-rich repeat receptor-like protein kinase family protein|GO:0004672, GO:0005515, GO:0005524, GO:0006468|PF07714, PF08263, PF13855|IPR000719, IPR001245, IPR001611, IPR011009, IPR013210, IPR032675
HORVU3Hr1G067060	chr3H:509425641-509429450	strictosidine synthase-like 3|none|none|IPR011042
HORVU3Hr1G067080	chr3H:509479568-509479890	strictosidine synthase-like 3|none|none|none
HORVU3Hr1G067110	chr3H:509822495-509829410	Glycine dehydrogenase (decarboxylating)|GO:0003824, GO:0004375, GO:0006544, GO:0006546, GO:0055114|PF02347|IPR003437, IPR015421, IPR015424, IPR020580
HORVU3Hr1G067130	chr3H:510060682-510064059	calcineurin B-like protein 10|GO:0005509|PF13499|IPR002048, IPR011992, IPR018247
HORVU3Hr1G067180	chr3H:510356198-510359344	undescribed protein|none|none|none
HORVU3Hr1G067230	chr3H:510850546-510851468	Chromosome 3B, genomic scaffold, cultivar Chinese Spring|none|none|none
HORVU3Hr1G067280	chr3H:511048645-511052184	Glucan endo-1,3-beta-glucosidase 14|GO:0004553, GO:0005975|PF00332|IPR000490, IPR013781, IPR017853
HORVU3Hr1G067290	chr3H:511250207-511252112	cytidine deaminase 1|GO:0003824, GO:0004126, GO:0008270, GO:0009972, GO:0016787|PF00383, PF08211|IPR002125, IPR006263, IPR013171, IPR016192, IPR016193
HORVU3Hr1G067300	chr3H:511310492-511321203	Demethylmenaquinone methyltransferase|GO:0008152, GO:0008168|PF08241|IPR013216, IPR029063
HORVU3Hr1G067330	chr3H:511530623-511532157	Peroxidase superfamily protein|GO:0004601, GO:0006979, GO:0020037, GO:0055114|PF00141|IPR000823, IPR002016, IPR010255, IPR019793, IPR019794
HORVU3Hr1G067340	chr3H:511534423-511534701	unknown function|none|none|none
HORVU3Hr1G067350	chr3H:511545712-511549384	AP2/B3 transcription factor family protein|GO:0003677|PF02362|IPR003340, IPR015300
HORVU3Hr1G067360	chr3H:511604930-511605643	Protein phosphatase 2C family protein|GO:0003824|PF00481|IPR001932
HORVU3Hr1G067370	chr3H:511666011-511674188	KRR1 small subunit processome component homolog|GO:0003723|none|IPR004088, IPR024166
HORVU3Hr1G067380	chr3H:511676352-511679778	Protein phosphatase 2C family protein|GO:0003824, GO:0043169|PF00481|IPR000222, IPR001932
HORVU3Hr1G067400	chr3H:512004006-512096238	myosin 1|GO:0003774, GO:0005515, GO:0005524, GO:0016459|PF00063, PF00612, PF01843|IPR000048, IPR001609, IPR002710, IPR027417
HORVU3Hr1G067440	chr3H:512187600-512191373	EEIG1/EHBP1 protein amino-terminal domain protein|none|none|none
HORVU3Hr1G067450	chr3H:512230748-512231709	Chromosome 3B, genomic scaffold, cultivar Chinese Spring|none|PF07893|IPR012871
HORVU3Hr1G067460	chr3H:512358937-512359692	undescribed protein|none|none|none
HORVU3Hr1G067470	chr3H:512668899-512673213	26S protease regulatory subunit 6B homolog|GO:0005524|PF00004|IPR003593, IPR003959, IPR003960, IPR027417
HORVU3Hr1G067510	chr3H:512943178-512945367	WRKY DNA-binding protein 50|GO:0003700, GO:0006355, GO:0043565|PF03106|IPR003657
HORVU3Hr1G067530	chr3H:513008432-513012274	Ras-related protein Rab-7A|GO:0003924, GO:0005525, GO:0005622, GO:0006886, GO:0006913, GO:0007165, GO:0007264, GO:0015031, GO:0016020|PF00071|IPR001806, IPR002041, IPR003578, IPR003579, IPR005225, IPR020849, IPR027417
HORVU3Hr1G067540	chr3H:513015737-513016232	unknown function|none|none|none
HORVU3Hr1G067580	chr3H:513348017-513354797	Pentatricopeptide repeat-containing protein|GO:0005515|PF01535, PF12854, PF13041, PF13812|IPR002885, IPR011990
HORVU3Hr1G067590	chr3H:513351698-513354797	Chromosome 3B, genomic scaffold, cultivar Chinese Spring|none|none|none
HORVU3Hr1G067610	chr3H:513481508-513485034	Mitochondrial outer membrane protein porin 4|GO:0005741, GO:0055085|PF01459|IPR023614, IPR027246
HORVU3Hr1G067620	chr3H:513485158-513498938	alpha-amylase-like 3|GO:0003824, GO:0004556, GO:0005509, GO:0005975, GO:0043169|PF00128, PF07821|IPR006046, IPR006047, IPR006589, IPR012850, IPR013780, IPR013781, IPR017853
HORVU3Hr1G067640	chr3H:513725126-513727312	unknown function|none|none|none
HORVU3Hr1G067650	chr3H:513728198-513730418	Pentatricopeptide repeat-containing protein|GO:0008270|PF01535, PF13041, PF14432|IPR002885, IPR032867
HORVU3Hr1G067670	chr3H:513769568-513772231	Auxin efflux carrier family protein|GO:0016021, GO:0055085|PF03547|IPR004776, IPR014024
HORVU3Hr1G067720	chr3H:514093688-514096267	Pentatricopeptide repeat-containing protein|GO:0005515|PF01535, PF12854, PF13041|IPR002885, IPR011990
HORVU3Hr1G067740	chr3H:514122419-514124174	Neuroguidin|none|PF04000|IPR007146
HORVU3Hr1G067750	chr3H:514211290-514216540	IQ-domain 31|GO:0005515|PF00612, PF13178|IPR000048, IPR025064, IPR027417
HORVU3Hr1G067760	chr3H:514503220-514504353	S-adenosyl-L-methionine-dependent methyltransferases superfamily protein|GO:0008152, GO:0008168|PF08241|IPR013216, IPR029063
HORVU3Hr1G067770	chr3H:514505983-514509173	violaxanthin de-epoxidase-related|none|none|none
HORVU3Hr1G067780	chr3H:514514936-514515158	histidine kinase 5|GO:0000155, GO:0007165|PF00512|IPR003661
HORVU3Hr1G067790	chr3H:514516366-514516671	histidine kinase 5|none|none|none
HORVU3Hr1G067800	chr3H:514516844-514517793	DNA ligase-like protein|none|none|none
HORVU3Hr1G067810	chr3H:514525364-514526102	Senescence/dehydration-associated protein-related|none|PF06911|IPR009686
HORVU3Hr1G067830	chr3H:514704778-514705231	choline kinase 1|none|none|none
HORVU3Hr1G067840	chr3H:514755000-514761378	?|Type IV inositol polyphosphate 5-phosphatase 3|GO:0046856|PF03372|IPR000300, IPR005135
HORVU3Hr1G067860	chr3H:514830499-514835085	choline kinase 1|none|PF01633|IPR011009
