# Supplementary material for: Genomic regions on chromosome 5H containing a novel QTL conferring barley yellow dwarf virus-PAV (BYDV-PAV) tolerance in barley
Source: Sci Rep. 2019 Aug 5;9:11298. doi: 10.1038/s41598-019-47820-2 (PMC6683297; doi:10.1038/s41598-019-47820-2)
Supplement: Supplementary file 4 — Table S3 [file 41598_2019_47820_MOESM4_ESM.xlsx]

## Sheet: Sheet1
Title: Genomic regions on chromosome 5H containing a novel QTL conferring barley yellow dwarf virus-PAV (BYDV-PAV) tolerance in barley
Authors: Hongliang Hu, Shormin Choudhury, Sergey Shabala, Sanjiv Gupta, Meixue Zhou
Table 3. Candidate high confidence genes for Qbyd-5H.
Gene	Physical Position (bp)	Functional annotation
HORVU5Hr1G096060	chr5H:600469098-600471664	60S ribosomal protein L13a-4|GO:0003735, GO:0005840, GO:0006412, GO:0015934|PF00572|IPR005755, IPR005822, IPR023563, IPR023564
HORVU5Hr1G096070	chr5H:600472801-600477630	NLI interacting factor-like phosphatase|none|PF03031|IPR004274, IPR023214
HORVU5Hr1G096090	chr5H:600493421-600495623	Carbohydrate-binding X8 domain superfamily protein|none|PF07983|IPR012946
HORVU5Hr1G096100	chr5H:600548158-600551090	Transmembrane protein adipocyte-associated 1|none|PF10160|IPR018781
HORVU5Hr1G096110	chr5H:600551783-600587442	RNA polymerase-associated protein LEO1|GO:0006368, GO:0016570, GO:0016593|PF04004|IPR007149
HORVU5Hr1G096190	chr5H:600593853-600599524	unknown function|none|none|none
HORVU5Hr1G096200	chr5H:600600400-600603939	PTD008 protein|none|PF03669|IPR005351
HORVU5Hr1G096210	chr5H:600685099-600687100	UDP-Glycosyltransferase superfamily protein|GO:0008152, GO:0016758|PF00201|IPR002213
HORVU5Hr1G096230	chr5H:600699443-600702961	UDP-Glycosyltransferase superfamily protein|GO:0008152, GO:0016758|PF00201|IPR002213
HORVU5Hr1G096240	chr5H:600718584-600720176	UDP-Glycosyltransferase superfamily protein|GO:0008152, GO:0016758|PF00201|IPR002213
HORVU5Hr1G096250	chr5H:600811943-600812762	GDSL esterase/lipase|none|none|IPR013830
HORVU5Hr1G096260	chr5H:600833266-600834997	UDP-Glycosyltransferase superfamily protein|GO:0008152, GO:0016758|PF00201|IPR002213
HORVU5Hr1G096270	chr5H:600848777-600851432	unknown function|none|none|none
HORVU5Hr1G096280	chr5H:600850481-600851261	Nucleotide-sugar transporter family protein|none|none|none
HORVU5Hr1G096300	chr5H:600891764-600892003	undescribed protein|none|none|none
HORVU5Hr1G096310	chr5H:600911074-600912934	UDP-Glycosyltransferase superfamily protein|GO:0008152, GO:0016758|PF00201|IPR002213
HORVU5Hr1G096320	chr5H:600914511-600916313	UDP-Glycosyltransferase superfamily protein|GO:0008152, GO:0016758|PF00201|IPR002213
HORVU5Hr1G096330	chr5H:600940785-600941942	RING/U-box superfamily protein|GO:0005515, GO:0008270|none|IPR001841, IPR013083
HORVU5Hr1G096340	chr5H:600959086-600961711	UDP-Glycosyltransferase superfamily protein|GO:0008152, GO:0016758|PF00201|IPR002213
HORVU5Hr1G096350	chr5H:600963151-600965515	Protein of Unknown Function (DUF239)|none|PF03080, PF14365|IPR004314, IPR025521
HORVU5Hr1G096360	chr5H:600979114-600980897	UDP-Glycosyltransferase superfamily protein|GO:0008152, GO:0016758|PF00201|IPR002213
HORVU5Hr1G096370	chr5H:601141344-601143894	UDP-glucose 6-dehydrogenase family protein|GO:0003979, GO:0016616, GO:0051287, GO:0055114|PF00984, PF03720, PF03721|IPR001732, IPR008927, IPR014026, IPR014027, IPR016040, IPR017476, IPR028356
HORVU5Hr1G096390	chr5H:601229667-601235927	Alpha-glucan phosphorylase 1|GO:0004645, GO:0005975, GO:0008184, GO:0030170|PF00343|IPR000811, IPR011833
HORVU5Hr1G096420	chr5H:601272072-601274219	WRKY DNA-binding protein 57|GO:0003700, GO:0006355, GO:0043565|PF03106|IPR003657
HORVU5Hr1G096440	chr5H:601308733-601314272	cyclic nucleotide-gated channel 14|GO:0005216, GO:0006811, GO:0016020, GO:0055085|PF00520|IPR000595, IPR005821, IPR014710, IPR018490
HORVU5Hr1G096470	chr5H:601426522-601429826	Ankyrin repeat family protein|GO:0005515|PF00023, PF12796, PF13637|IPR002110, IPR020683
HORVU5Hr1G096480	chr5H:601449210-601450797	RING/U-box superfamily protein|GO:0005515, GO:0008270|PF13639|IPR001841, IPR013083
HORVU5Hr1G096490	chr5H:601479407-601480734	Blue copper protein|GO:0009055|PF02298|IPR003245, IPR008972
HORVU5Hr1G096520	chr5H:601513611-601520309	Calcineurin-like metallo-phosphoesterase superfamily protein|GO:0016787|PF00149|IPR004843, IPR029052
HORVU5Hr1G096540	chr5H:601534103-601534779	early nodulin-like protein 20|GO:0009055|PF02298|IPR003245, IPR008972
HORVU5Hr1G096560	chr5H:601587028-601590821	Disease resistance protein|GO:0043531|PF00931|IPR002182, IPR027417, IPR032675
HORVU5Hr1G096570	chr5H:601669836-601675302	kinesin-like protein 1|GO:0003777, GO:0005524, GO:0007018, GO:0008017|PF00225, PF11995|IPR001752, IPR019821, IPR021881, IPR027417
HORVU5Hr1G096590	chr5H:601747301-601747585	Protein FAR-RED IMPAIRED RESPONSE 1|none|none|none
HORVU5Hr1G096610	chr5H:601751047-601751365	?|Helicase-like protein|GO:0004386, GO:0005524|PF02689|IPR003840, IPR027417
HORVU5Hr1G096620	chr5H:601786564-601790569	Disease resistance protein|GO:0043531|PF00931|IPR002182, IPR027417
HORVU5Hr1G096630	chr5H:601846136-601850790	Disease resistance protein|GO:0043531|PF00931|IPR002182, IPR027417, IPR032675
HORVU5Hr1G096650	chr5H:601855691-601856410	FAR1-related sequence 11|none|PF03101|IPR004330
HORVU5Hr1G096670	chr5H:601870734-601871164	?|ATP-dependent DNA helicase PIF1|GO:0004386, GO:0005524|PF02689|IPR003840, IPR027417
HORVU5Hr1G096680	chr5H:601890815-601891596	?|F-box domain containing protein|none|none|none
HORVU5Hr1G096710	chr5H:601924904-601925872	Ankyrin-like protein|GO:0005515|PF12796|IPR002110, IPR020683
HORVU5Hr1G096720	chr5H:601963534-601969318	undescribed protein|none|none|none
HORVU5Hr1G096730	chr5H:601964746-601965528	FAR1-related sequence 5|none|PF03101|IPR004330
HORVU5Hr1G096740	chr5H:601966279-601966563	Protein FAR-RED IMPAIRED RESPONSE 1|none|none|none
HORVU5Hr1G096750	chr5H:601974067-601976352	unknown function|none|none|none
HORVU5Hr1G096760	chr5H:602003541-602010992	protein kinase family protein|GO:0006355|PF00989|IPR000014, IPR013767
HORVU5Hr1G096780	chr5H:602220417-602226831	unknown function|none|PF05904|IPR008581
HORVU5Hr1G096790	chr5H:602235425-602237616	unknown function|none|PF05904|IPR008581
HORVU5Hr1G096800	chr5H:602276797-602279742	Domain of Uncharacterized protein function isoform 1|none|PF12204|IPR011038, IPR012674, IPR022017
HORVU5Hr1G096830	chr5H:602282565-602288190	Mitotic checkpoint protein BUB3.3|GO:0005515|none|IPR001680, IPR015943, IPR017986, IPR019775
HORVU5Hr1G096840	chr5H:602327847-602328386	unknown function|none|none|none
HORVU5Hr1G096850	chr5H:602351880-602352604	Cytochrome P450 superfamily protein|GO:0005506, GO:0016705, GO:0020037, GO:0055114|PF00067|IPR001128
HORVU5Hr1G096860	chr5H:602375331-602378323	Protein kinase superfamily protein|GO:0004672, GO:0005524, GO:0006468|PF07714, PF12819|IPR000719, IPR001245, IPR002290, IPR008271, IPR011009, IPR013320, IPR017441, IPR024788
HORVU5Hr1G096870	chr5H:602379601-602382539	Origin recognition complex subunit 5|GO:0000808, GO:0005634, GO:0006260|PF13191, PF14630|IPR020796, IPR027417
HORVU5Hr1G096890	chr5H:602474268-602476362	basic helix-loop-helix (bHLH) DNA-binding superfamily protein|GO:0046983|none|IPR011598
HORVU5Hr1G096900	chr5H:602486266-602487875	Lipase class 3-related protein|GO:0006629|PF01764|IPR002921, IPR029058
HORVU5Hr1G096910	chr5H:602510681-602511444	Chromosome 3B, genomic scaffold, cultivar Chinese Spring|none|none|none
HORVU5Hr1G096920	chr5H:602595682-602596431	basic helix-loop-helix (bHLH) DNA-binding superfamily protein|GO:0046983|none|IPR011598
HORVU5Hr1G096930	chr5H:602666467-602669010	Cytochrome P450 superfamily protein|GO:0005506, GO:0016705, GO:0020037, GO:0055114|PF00067|IPR001128, IPR002401, IPR017972
HORVU5Hr1G096940	chr5H:602675816-602684149	Cytochrome P450 superfamily protein|GO:0005506, GO:0016705, GO:0020037, GO:0055114|PF00067|IPR001128, IPR002401, IPR017972
HORVU5Hr1G096950	chr5H:602701094-602705170	Cytochrome P450 superfamily protein|GO:0005506, GO:0016705, GO:0020037, GO:0055114|PF00067|IPR001128, IPR002401
HORVU5Hr1G096970	chr5H:602735309-602735711	Cytochrome P450 superfamily protein|GO:0005506, GO:0016705, GO:0020037, GO:0055114|PF00067|IPR001128
HORVU5Hr1G096990	chr5H:602761487-602762191	Cytochrome P450 superfamily protein|GO:0005506, GO:0016705, GO:0020037, GO:0055114|PF00067|IPR001128, IPR002401, IPR017972
HORVU5Hr1G097000	chr5H:602879989-602883108	TIP41-like family protein|none|PF04176|IPR007303
HORVU5Hr1G097010	chr5H:602893368-602898372	Protein kinase superfamily protein|GO:0004672, GO:0005515, GO:0005524, GO:0006468|PF00564, PF07714|IPR000270, IPR000719, IPR001245, IPR002290, IPR008271, IPR011009
HORVU5Hr1G097020	chr5H:602997003-602999708	Aspartate-semialdehyde dehydrogenase|GO:0003942, GO:0004073, GO:0005737, GO:0008652, GO:0009086, GO:0009088, GO:0009089, GO:0009097, GO:0016620, GO:0046983, GO:0050661, GO:0051287, GO:0055114|PF01118, PF02774|IPR000534, IPR005986, IPR012080, IPR012280, IPR016040
HORVU5Hr1G097030	chr5H:603028988-603029805	Gibberellin-regulated family protein|none|PF02704|IPR003854
HORVU5Hr1G097040	chr5H:603045223-603049789	GDSL esterase/lipase|GO:0016788|PF00657|IPR001087, IPR013830
HORVU5Hr1G097060	chr5H:603081538-603088493	Protein phosphatase 2C family protein|GO:0003824, GO:0043169|PF00481|IPR000222, IPR001932
HORVU5Hr1G097070	chr5H:603083732-603084153	SWIB/MDM2 domain superfamily protein|GO:0005515|PF02201|IPR003121
HORVU5Hr1G097080	chr5H:603094085-603095421	Cell division control 48-E-like protein|none|none|none
HORVU5Hr1G097100	chr5H:603097928-603098928	ankyrin repeat family protein|none|none|IPR029063
HORVU5Hr1G097110	chr5H:603247406-603248585	Peroxidase superfamily protein|GO:0004601, GO:0006979, GO:0020037, GO:0055114|PF00141|IPR000823, IPR002016, IPR010255, IPR019793, IPR019794
HORVU5Hr1G097120	chr5H:603280396-603281825	Peroxidase superfamily protein|GO:0004601, GO:0006979, GO:0020037, GO:0055114|PF00141|IPR000823, IPR002016, IPR010255, IPR019793, IPR019794
HORVU5Hr1G097130	chr5H:603425468-603426835	Peroxidase superfamily protein|GO:0004601, GO:0006979, GO:0020037, GO:0055114|PF00141|IPR000823, IPR002016, IPR010255, IPR019793, IPR019794
HORVU5Hr1G097140	chr5H:603448751-603452471	Pentatricopeptide repeat-containing protein|GO:0005515|PF01535, PF13041, PF13812|IPR002885, IPR011990
HORVU5Hr1G097150	chr5H:603454446-603458830	Subtilisin-like protease|GO:0004252, GO:0006508|PF00082, PF02225, PF05922|IPR000209, IPR003137, IPR010259, IPR015500, IPR023828
HORVU5Hr1G097170	chr5H:603536267-603541147	Chaperone protein DnaJ|none|PF00226|IPR001623
HORVU5Hr1G097200	chr5H:603593500-603595883	Protein of unknown function, DUF593|none|PF04576|IPR007656
HORVU5Hr1G097220	chr5H:603607913-603612258	Prolyl 4-hydroxylase subunit alpha-1|GO:0005506, GO:0016491, GO:0016705, GO:0031418, GO:0055114|PF13640|IPR005123, IPR006620
HORVU5Hr1G097230	chr5H:603612507-603618542	Protein kinase superfamily protein|GO:0004672, GO:0005524, GO:0006468|PF00069|IPR000719, IPR002290, IPR008271, IPR011009, IPR017441
HORVU5Hr1G097250	chr5H:603721933-603723427	E3 ubiquitin-protein ligase TRIM33|none|none|none
HORVU5Hr1G097260	chr5H:603835317-603837681	Peroxidase superfamily protein|GO:0004601, GO:0006979, GO:0020037, GO:0055114|PF00141|IPR000823, IPR002016, IPR010255, IPR019793, IPR019794
HORVU5Hr1G097270	chr5H:603851142-603853212	Peroxidase superfamily protein|GO:0004601, GO:0006979, GO:0020037, GO:0055114|PF00141|IPR000823, IPR002016, IPR010255, IPR019793
HORVU5Hr1G097280	chr5H:603864278-603868171	calcium-dependent protein kinase 16|GO:0004672, GO:0005524, GO:0006468|PF00069|IPR000719, IPR011009
HORVU5Hr1G097290	chr5H:603917840-603919147	Plant protein of unknown function (DUF863)|none|none|none
HORVU5Hr1G097310	chr5H:603971957-603974191	Coffea canephora DH200=94 genomic scaffold, scaffold_6|none|none|none
HORVU5Hr1G097320	chr5H:604000819-604002033	Coffea canephora DH200=94 genomic scaffold, scaffold_6|none|none|none
HORVU5Hr1G097350	chr5H:604142649-604142998	undescribed protein|none|none|none
HORVU5Hr1G097370	chr5H:604250512-604254815	Family of unknown function (DUF566)|none|PF04484|IPR007573
HORVU5Hr1G097390	chr5H:604259323-604260922	?|Serine/threonine-protein phosphatase 7 long form homolog|none|PF10536|IPR019557
HORVU5Hr1G097400	chr5H:604269464-604274712	Protein kinase superfamily protein|GO:0004672, GO:0005524, GO:0006468|PF00069|IPR000719, IPR002290, IPR008271, IPR011009, IPR017441
HORVU5Hr1G097440	chr5H:604360393-604363411	Acyl-CoA N-acyltransferases (NAT) superfamily protein|GO:0008080|PF00583|IPR000182, IPR016181
HORVU5Hr1G097460	chr5H:604435061-604435405	undescribed protein|GO:0006952|PF00304|IPR003614
HORVU5Hr1G097470	chr5H:604440945-604442819	Protein kinase superfamily protein|none|none|none
HORVU5Hr1G097480	chr5H:604444400-604444794	MATE efflux family protein|none|none|none
HORVU5Hr1G097500	chr5H:604590982-604592669	?|Zinc finger protein 1|GO:0046872|PF13912|IPR007087, IPR015880
HORVU5Hr1G097520	chr5H:604616331-604618068	Transcription factor bHLH85|GO:0046983|none|IPR011598
HORVU5Hr1G097530	chr5H:604619681-604628095	Protein kinase superfamily protein|GO:0004672, GO:0005524, GO:0006468|PF00069|IPR000719, IPR002290, IPR008271, IPR011009
HORVU5Hr1G097560	chr5H:604813030-604815210	Two-component response regulator ARR2|GO:0003677|PF00249|IPR001005, IPR006447, IPR009057, IPR017930
HORVU5Hr1G097590	chr5H:604837208-604840476	SWIB complex BAF60b domain-containing protein|GO:0003677, GO:0005515|PF02201, PF08766|IPR003121, IPR009057, IPR014876, IPR019835
HORVU5Hr1G097600	chr5H:604981618-604982318	?|DOF zinc finger protein 1|GO:0003677, GO:0006355|PF02701|IPR003851
HORVU5Hr1G097620	chr5H:605046252-605048334	?|DOF zinc finger protein 1|GO:0003677, GO:0006355|PF02701|IPR003851
HORVU5Hr1G097630	chr5H:605102179-605108556	Protein kinase superfamily protein|GO:0004672, GO:0005524, GO:0006468|PF00069|IPR000719, IPR002290, IPR008271, IPR011009, IPR017441
HORVU5Hr1G097650	chr5H:605311866-605317065	protein kinase family protein|GO:0004672, GO:0005524, GO:0006468|PF00069|IPR000719, IPR002290, IPR008271, IPR011009, IPR017441
HORVU5Hr1G097670	chr5H:605356875-605359455	Nuclear pore complex protein NUP58|none|none|none
HORVU5Hr1G097710	chr5H:605361984-605365046	Signal peptidase I|GO:0006508, GO:0008236, GO:0016020, GO:0016021|PF00717|IPR000223, IPR015927, IPR019756, IPR019757, IPR019758, IPR019759, IPR028360
HORVU5Hr1G097720	chr5H:605365933-605368499	Tunicamycin induced 1|none|none|none
HORVU5Hr1G097730	chr5H:605404198-605406017	maternal effect embryo arrest 14|none|none|none
HORVU5Hr1G097740	chr5H:605406639-605410338	unknown function|none|PF12274|IPR022059
HORVU5Hr1G097760	chr5H:605425257-605426702	Nodulation signaling protein 1|none|PF03514|IPR005202
HORVU5Hr1G097770	chr5H:605470551-605471173	undescribed protein|none|none|none
HORVU5Hr1G097800	chr5H:605592604-605596196	Molybdenum cofactor sulfurase|GO:0003824|none|IPR015421, IPR015424
HORVU5Hr1G097840	chr5H:605860191-605864298	Bromodomain-containing factor 1|GO:0005515|PF00439, PF17035|IPR001487, IPR027353
HORVU5Hr1G097860	chr5H:606026924-606033849	Transmembrane protein 147|none|PF09767|IPR019164
HORVU5Hr1G097870	chr5H:606030788-606033849	Cytochrome b6-f complex subunit 7|GO:0009512|PF08041|IPR012595
HORVU5Hr1G097900	chr5H:606091224-606097267	Myb-like DNA-binding domain, SHAQKYF class family protein, expressed|GO:0003677|none|IPR009057
HORVU5Hr1G097930	chr5H:606159761-606160762	unknown function|none|none|none
HORVU5Hr1G097940	chr5H:606163134-606164248	undescribed protein|none|none|none
HORVU5Hr1G097970	chr5H:606172437-606173600	Queuine tRNA-ribosyltransferase|GO:0006400, GO:0008479, GO:0008616|PF01702|IPR002616
HORVU5Hr1G097980	chr5H:606174443-606175352	Glycine-rich protein|none|none|none
HORVU5Hr1G097990	chr5H:606213778-606214117	Methyl-CpG-binding domain protein 4-like protein|GO:0003824, GO:0006281|none|IPR011257
HORVU5Hr1G098000	chr5H:606265773-606270239	Thioredoxin superfamily protein|GO:0045454|PF00085|IPR012336, IPR013766
HORVU5Hr1G098030	chr5H:606301736-606303463	undescribed protein|none|none|none
HORVU5Hr1G098040	chr5H:606306734-606312889	Proteasome assembly chaperone 2|none|PF09754|IPR016562, IPR019151
HORVU5Hr1G098080	chr5H:606345399-606345738	Methyl-CpG-binding domain protein 4-like protein|GO:0003824, GO:0006281|none|IPR011257
HORVU5Hr1G098090	chr5H:606353515-606356177	allene oxide synthase|GO:0004497, GO:0005506, GO:0016705, GO:0020037, GO:0055114|PF00067|IPR001128, IPR002403
HORVU5Hr1G098100	chr5H:606413360-606413595	Thioredoxin-like protein HCF164, chloroplastic|none|none|none
HORVU5Hr1G098110	chr5H:606419314-606419925	Cold acclimation protein WCOR413-like protein beta form|none|none|none
HORVU5Hr1G098150	chr5H:606492902-606494824	unknown function|none|none|none
HORVU5Hr1G098170	chr5H:606498889-606501800	BTB/POZ domain-containing protein|GO:0005515|PF03000|IPR000210, IPR011333, IPR027356
HORVU5Hr1G098180	chr5H:606500438-606502932	Pentatricopeptide repeat-containing protein|GO:0008270|PF14432|IPR032867
HORVU5Hr1G098190	chr5H:606526286-606532024	Cold acclimation protein WCOR413 family|GO:0016021|PF05562|IPR008892
HORVU5Hr1G098210	chr5H:606612245-606613831	Cytochrome P450 superfamily protein|GO:0005506, GO:0016705, GO:0020037, GO:0055114|PF00067|IPR001128, IPR002401, IPR017972
HORVU5Hr1G098220	chr5H:606764606-606766399	CASP-like protein 16|none|PF04535|IPR006702
HORVU5Hr1G098260	chr5H:606857748-606858804	N-terminal protein myristoylation|none|PF14009|IPR025322
HORVU5Hr1G098280	chr5H:606878588-606879915	N-terminal protein myristoylation|none|PF14009|IPR025322
HORVU5Hr1G098290	chr5H:606928287-606929985	N-terminal protein myristoylation|none|PF14009|IPR025322
HORVU5Hr1G098300	chr5H:607037073-607041609	BTB/POZ domain-containing protein|GO:0005515|none|IPR000210, IPR011333
HORVU5Hr1G098310	chr5H:607058277-607062570	Protein of unknown function, DUF547|none|PF04784, PF14389|IPR006869, IPR025757
HORVU5Hr1G098320	chr5H:607075958-607079420	Protein of unknown function (DUF616)|none|PF04765|IPR006852
HORVU5Hr1G098340	chr5H:607080100-607082067	30S ribosomal protein S9|GO:0003735, GO:0005840, GO:0006412|PF00380|IPR000754, IPR014721, IPR020568, IPR020574, IPR023035
HORVU5Hr1G098360	chr5H:607217531-607218995	unknown protein; Has 64 Blast hits to 64 proteins in 11 species: Archae - 0; Bacteria - 0; Metazoa - 0; Fungi - 0; Plants - 64; Viruses - 0; Other Eukaryotes - 0 (source: NCBI BLink).|none|none|IPR016972
HORVU5Hr1G098370	chr5H:607226698-607229376	Cytochrome c biogenesis protein CcsB|none|PF05140|IPR007816
HORVU5Hr1G098380	chr5H:607236679-607237682	calmodulin-like 41|GO:0005509|PF00036|IPR002048, IPR011992, IPR018247
HORVU5Hr1G098390	chr5H:607255067-607257793	Protein PHLOEM PROTEIN 2-LIKE A10|none|none|none
HORVU5Hr1G098410	chr5H:607266303-607272840	E3 ubiquitin-protein ligase MARCH6|GO:0008270|PF12906|IPR011016, IPR013083
HORVU5Hr1G098420	chr5H:607361411-607361954	Ocs element-binding factor 1|GO:0003700, GO:0006355, GO:0043565|PF00170|IPR004827
HORVU5Hr1G098440	chr5H:607708756-607712040	RNA-binding protein 1|GO:0000166, GO:0003676|PF00076|IPR000504, IPR012677
HORVU5Hr1G098450	chr5H:607811609-607815014	AP2-like ethylene-responsive transcription factor|GO:0003677, GO:0003700, GO:0006355|PF00847|IPR001471, IPR016177
HORVU5Hr1G098470	chr5H:607876084-607877174	Chitinase family protein|GO:0004568, GO:0005975, GO:0006032, GO:0008061, GO:0016998|PF00182, PF00187|IPR000726, IPR001002, IPR016283, IPR018371, IPR023346
HORVU5Hr1G098490	chr5H:607885609-607888626	Cellulose-synthase-like C4|none|PF13641|IPR029044
HORVU5Hr1G098510	chr5H:608056544-608057448	phosphomannomutase|GO:0004615, GO:0005737, GO:0009298|PF03332|IPR005002, IPR023214
HORVU5Hr1G098540	chr5H:608065302-608066919	myb domain protein 36|GO:0003677|PF00249|IPR001005, IPR009057, IPR017930
HORVU5Hr1G098560	chr5H:608094099-608094675	Dirigent-like protein, expressed|none|PF03018|IPR004265
HORVU5Hr1G098570	chr5H:608243814-608250710	Homeobox protein knotted-1-like 12|GO:0003677, GO:0005634, GO:0006355, GO:0043565|PF03789, PF03790, PF03791, PF05920|IPR001356, IPR005539, IPR005540, IPR005541, IPR008422, IPR009057, IPR017970
HORVU5Hr1G098600	chr5H:608276698-608281528	eukaryotic translation initiation factor 3 subunit C2|GO:0003743, GO:0005515, GO:0005852, GO:0006413, GO:0031369|PF01399, PF05470|IPR000717, IPR008905, IPR011991
HORVU5Hr1G098630	chr5H:608286307-608287263	Peroxidase superfamily protein|GO:0004601, GO:0006979, GO:0020037, GO:0055114|PF00141|IPR000823, IPR002016, IPR010255, IPR019793
HORVU5Hr1G098640	chr5H:608357747-608360809	receptor kinase 2|GO:0004672, GO:0005524, GO:0006468, GO:0030246|PF00069, PF00139|IPR000719, IPR001220, IPR002290, IPR008271, IPR011009, IPR013320, IPR017441
HORVU5Hr1G098660	chr5H:608529168-608532402	Mlo6|none|none|none
HORVU5Hr1G098670	chr5H:608528936-608532693	MLO-like protein 5|GO:0006952, GO:0016021|PF03094|IPR004326
HORVU5Hr1G098690	chr5H:608534267-608537000	cytochrome c oxidase-related|GO:0004129, GO:0005743, GO:0005751|PF02046|IPR001349
HORVU5Hr1G098710	chr5H:608567838-608568942	Endoglucanase 7|GO:0003824, GO:0004553, GO:0005975|PF00759|IPR001701, IPR008928, IPR012341, IPR018221
HORVU5Hr1G098720	chr5H:608578257-608580493	Protein of unknown function (DUF1005)|none|PF06219|IPR010410
HORVU5Hr1G098730	chr5H:608584118-608584402	undescribed protein|none|none|none
HORVU5Hr1G098740	chr5H:608586875-608588528	40S ribosomal protein S29|GO:0003723, GO:0003735, GO:0005622, GO:0005840, GO:0006412, GO:0015935|PF00253|IPR001209, IPR023676
HORVU5Hr1G098750	chr5H:608620350-608622212	Cytochrome P450 superfamily protein|GO:0005506, GO:0016705, GO:0020037, GO:0055114|PF00067|IPR001128, IPR002401, IPR017972
HORVU5Hr1G098760	chr5H:608627137-608629429	Cytochrome P450 superfamily protein|GO:0005506, GO:0016705, GO:0020037, GO:0055114|PF00067|IPR001128, IPR002401
HORVU5Hr1G098770	chr5H:608698074-608700179	alpha/beta-Hydrolases superfamily protein|GO:0008152, GO:0016787|PF07859|IPR013094, IPR029058
HORVU5Hr1G098780	chr5H:608874991-608881606	kinesin 4|GO:0003777, GO:0005524, GO:0007018, GO:0008017|PF00225|IPR001752, IPR019821, IPR027417
HORVU5Hr1G098800	chr5H:608818955-608819199	Leucine-rich repeat protein kinase family protein|none|none|IPR032675
HORVU5Hr1G098820	chr5H:608848418-608852342	receptor-like protein kinase 1|GO:0004672, GO:0005515, GO:0005524, GO:0006468|PF07714|IPR000719, IPR001245, IPR001611, IPR011009, IPR013320, IPR032675
HORVU5Hr1G098840	chr5H:608904210-608907733	Leucine-rich receptor-like protein kinase family protein|GO:0004672, GO:0005515, GO:0005524, GO:0006468|PF00069, PF13855|IPR000719, IPR001611, IPR002290, IPR003591, IPR008271, IPR011009, IPR032675
HORVU5Hr1G098860	chr5H:608917287-608917768	malate dehydrogenase|GO:0016491, GO:0055114|PF00056|IPR001236, IPR016040
HORVU5Hr1G098870	chr5H:608946282-608946970	Leucine-rich repeat receptor-like protein kinase family protein|none|PF08263|IPR013210, IPR032675
HORVU5Hr1G098890	chr5H:608994464-608997728	malate dehydrogenase|GO:0003824, GO:0005975, GO:0006108, GO:0016491, GO:0016615, GO:0016616, GO:0019752, GO:0030060, GO:0055114|PF00056, PF02866|IPR001236, IPR001252, IPR001557, IPR010097, IPR015955, IPR016040, IPR022383
HORVU5Hr1G098910	chr5H:609070748-609074041	NADH-quinone oxidoreductase subunit I|GO:0016020, GO:0016651, GO:0051539, GO:0055114|PF12838|IPR010226, IPR017896, IPR017900
HORVU5Hr1G098920	chr5H:609082877-609085110	Pectin acetylesterase 9|GO:0016787|PF03283|IPR004963
HORVU5Hr1G098960	chr5H:609150171-609154223	tubulin alpha-4 chain|GO:0003924, GO:0005200, GO:0005525, GO:0005874, GO:0007017|PF00091, PF03953|IPR000217, IPR002452, IPR003008, IPR008280, IPR017975, IPR018316, IPR023123
HORVU5Hr1G098980	chr5H:609200672-609209653	HAD-superfamily hydrolase, subfamily IG, 5'-nucleotidase|none|PF05761|IPR008380, IPR016695, IPR023214
HORVU5Hr1G099020	chr5H:609267619-609269356	Leucine carboxyl methyltransferase|GO:0008168, GO:0032259|PF04072|IPR007213, IPR029063
HORVU5Hr1G099030	chr5H:609270521-609274238	unknown function|none|none|none
HORVU5Hr1G099050	chr5H:609288383-609288945	Cytosolic purine 5-nucleotidase|none|PF05761|IPR008380, IPR023214
HORVU5Hr1G099070	chr5H:609400878-609403659	MIP18 family protein FAM96A|none|PF01883|IPR002744
HORVU5Hr1G099080	chr5H:609403975-609408459	Pentatricopeptide repeat-containing protein|GO:0005515, GO:0008270|PF01535, PF13041, PF14432|IPR002885, IPR011990, IPR032867
HORVU5Hr1G099090	chr5H:609408127-609418717	S-adenosyl-L-methionine-dependent methyltransferases superfamily protein|GO:0008168|PF03141|IPR004159, IPR029063
HORVU5Hr1G099160	chr5H:609490887-609497006	NB-ARC domain containing protein|none|none|IPR027417
HORVU5Hr1G099170	chr5H:609504876-609511151	Protein NRT1/ PTR FAMILY 6.4|GO:0005215, GO:0006810, GO:0016020|PF00854|IPR000109, IPR020846
HORVU5Hr1G099180	chr5H:609515432-609519626	unknown protein; Has 1807 Blast hits to 1807 proteins in 277 species: Archae - 0; Bacteria - 0; Metazoa - 736; Fungi - 347; Plants - 385; Viruses - 0; Other Eukaryotes - 339 (source: NCBI BLink).|none|PF14383|IPR032795
HORVU5Hr1G099200	chr5H:609520771-609524758	Erythronate-4-phosphate dehydrogenase family protein|none|none|none
HORVU5Hr1G099240	chr5H:609582352-609588502	DNA-directed RNA polymerase III subunit RPC8|GO:0003899, GO:0006351|PF03876, PF08292|IPR005576, IPR012340, IPR013238
HORVU5Hr1G099290	chr5H:609732158-609732388	?|unknown function|GO:0003676, GO:0008270|none|IPR001878
HORVU5Hr1G099330	chr5H:609964206-609965536	unknown function|none|none|none
HORVU5Hr1G099350	chr5H:610011902-610017202	long-chain acyl-CoA synthetase 2|GO:0003824, GO:0008152|PF00501|IPR000873, IPR020845
HORVU5Hr1G099380	chr5H:610154782-610157638	Aspartyl/glutamyl-tRNA(Asn/Gln) amidotransferase subunit B, putative isoform 1|none|none|none
HORVU5Hr1G099390	chr5H:610159935-610160964	NAC domain containing protein 42|GO:0003677, GO:0006355|PF02365|IPR003441
HORVU5Hr1G099410	chr5H:610194531-610196317	Mitochondrial import inner membrane translocase subunit TIM14-1|none|none|IPR001623
HORVU5Hr1G099460	chr5H:610277593-610279472	NAC domain protein,|GO:0003677, GO:0006355|PF02365|IPR003441
HORVU5Hr1G099470	chr5H:610287150-610289276	NAC domain protein,|GO:0003677, GO:0006355|PF02365|IPR003441
HORVU5Hr1G099490	chr5H:610332314-610338919	Phosphatidylinositol N-acetylglucosaminyltransferase subunit GPI1|GO:0006506, GO:0016021, GO:0017176|PF05024|IPR007720
HORVU5Hr1G099550	chr5H:610440310-610443516	Protein of unknown function (DUF1068)|none|PF06364|IPR010471
HORVU5Hr1G099640	chr5H:610550489-610553326	Protein of unknown function (DUF1068)|none|PF06364|IPR010471
HORVU5Hr1G099670	chr5H:610611166-610615270	Class E vacuolar protein-sorting machinery protein hse1|GO:0005622, GO:0006886|PF00790, PF03127|IPR002014, IPR004152, IPR008942, IPR018205
HORVU5Hr1G099700	chr5H:610623383-610626183	Hexosyltransferase|GO:0016757|PF01501|IPR002495, IPR029044
HORVU5Hr1G099820	chr5H:610689744-610695757	citrate synthase 3|GO:0006099, GO:0046912|PF00285|IPR002020, IPR016142, IPR016143, IPR019810
HORVU5Hr1G099830	chr5H:610689889-610690055	undescribed protein|none|none|none
HORVU5Hr1G099860	chr5H:610745984-610746353	Autophagy-related protein 7|none|none|none
HORVU5Hr1G099910	chr5H:610981225-610981509	citrate synthase 2|GO:0006099, GO:0046912|PF00285|IPR002020, IPR016143, IPR019810
HORVU5Hr1G099940	chr5H:611058537-611061531	Disease resistance protein (CC-NBS-LRR class) family|GO:0043531|PF00931|IPR002182, IPR027417, IPR032675
HORVU5Hr1G099970	chr5H:611101997-611104558	General transcription factor IIH subunit 3|GO:0000439, GO:0006289, GO:0006355|PF03850|IPR004600
HORVU5Hr1G099980	chr5H:611111367-611111863	undescribed protein|none|none|none
HORVU5Hr1G100140	chr5H:611257845-611259984	Photosystem I reaction center subunit III|GO:0009522, GO:0009538, GO:0015979|PF02507|IPR003666
HORVU5Hr1G100150	chr5H:611260160-611263128	Calmodulin-binding protein|GO:0005516, GO:0006950|PF07887|IPR012416
HORVU5Hr1G100180	chr5H:611284344-611289010	unknown function|GO:0005516, GO:0006950|PF07887|IPR012416
HORVU5Hr1G100200	chr5H:611298406-611301181	Elongation factor 1-alpha|GO:0003746, GO:0003924, GO:0005525, GO:0005737, GO:0006414|PF00009, PF03143, PF03144|IPR000795, IPR004160, IPR004161, IPR004539, IPR009000, IPR009001, IPR027417, IPR031157
HORVU5Hr1G100210	chr5H:611304379-611305178	NAM-like protein|none|PF14303|IPR029466
HORVU5Hr1G100300	chr5H:611395080-611396231	early nodulin-like protein 14|GO:0009055|PF02298|IPR003245, IPR008972
HORVU5Hr1G100420	chr5H:611492174-611492681	MATE efflux family protein|none|none|none
HORVU5Hr1G100430	chr5H:611527127-611528524	GDP-L-galactose phosphorylase 2|none|none|none
HORVU5Hr1G100450	chr5H:611610333-611611196	SelT-like protein|none|none|none
HORVU5Hr1G100460	chr5H:611634499-611634683	calcium-dependent protein kinase 13|GO:0005509|PF00036|IPR002048, IPR011992, IPR018247
HORVU5Hr1G100670	chr5H:611804565-611806702	Pentatricopeptide repeat-containing protein|none|PF01535, PF13041|IPR002885
HORVU5Hr1G100700	chr5H:611821185-611824186	Elongation factor 1-alpha|GO:0003746, GO:0003924, GO:0005525, GO:0005737, GO:0006414|PF00009, PF03143, PF03144|IPR000795, IPR004160, IPR004161, IPR004539, IPR009000, IPR009001, IPR027417, IPR031157
HORVU5Hr1G100710	chr5H:611848568-611849715	unknown function|none|none|none
HORVU5Hr1G100770	chr5H:611996487-612000071	actin depolymerizing factor 6|GO:0003779, GO:0005622|PF00241|IPR002108, IPR029006
HORVU5Hr1G100790	chr5H:612002467-612003656	unknown function|none|none|none
HORVU5Hr1G100800	chr5H:612004314-612005495	unknown protein; BEST Arabidopsis thaliana protein match is: unknown protein .|none|none|none
HORVU5Hr1G100880	chr5H:612200001-612201443	Alpha N-terminal protein methyltransferase 1|GO:0006480, GO:0008168|PF05891|IPR008576, IPR029063
HORVU5Hr1G100890	chr5H:612201205-612205261	fatty acid hydroxylase 1|GO:0005506, GO:0006633, GO:0016491, GO:0055114|PF04116|IPR006694
HORVU5Hr1G100900	chr5H:612228669-612231660	tubulin beta-5 chain|GO:0003924, GO:0005200, GO:0005525, GO:0005874, GO:0007017|PF00091, PF03953|IPR000217, IPR002453, IPR003008, IPR008280, IPR017975, IPR018316, IPR023123
HORVU5Hr1G100910	chr5H:612232645-612237716	Inosine-5'-monophosphate dehydrogenase|GO:0003824, GO:0003938, GO:0006164, GO:0016491, GO:0055114|PF00478|IPR000644, IPR001093, IPR005990, IPR013785, IPR015875
HORVU5Hr1G100980	chr5H:612252736-612253370	undescribed protein|none|none|none
HORVU5Hr1G100990	chr5H:612289754-612293463	Obg-like ATPase 1|GO:0005525|PF01926, PF06071|IPR004396, IPR006073, IPR012675, IPR012676, IPR013029, IPR023192, IPR027417, IPR031167
HORVU5Hr1G101000	chr5H:612293186-612297470	Pentatricopeptide repeat-containing protein|GO:0005515|PF01535, PF13041|IPR002885, IPR011990
HORVU5Hr1G101010	chr5H:612296666-612298754	Ribose-5-phosphate isomerase A|none|none|none
HORVU5Hr1G101020	chr5H:612300242-612302523	ribose-5-phosphate isomerase 2|GO:0004751, GO:0009052|PF06026|IPR004788
HORVU5Hr1G101090	chr5H:612347632-612348437	60S ribosomal protein L36a|none|none|none
HORVU5Hr1G101110	chr5H:612350269-612354858	GDSL esterase/lipase|none|none|IPR013830
HORVU5Hr1G101160	chr5H:612362428-612363305	B3 domain-containing protein|none|none|none
HORVU5Hr1G101210	chr5H:612513957-612514932	?|FBD-associated F-box protein|GO:0005515|PF00646|IPR001810, IPR032675
HORVU5Hr1G101340	chr5H:612560788-612562645	undescribed protein|GO:0004867, GO:0009611|PF00280|IPR000864
HORVU5Hr1G101470	chr5H:612621767-612622985	undescribed protein|none|none|none
HORVU5Hr1G101480	chr5H:612628948-612636456	2-hydroxy-6-oxononadienedioate/2-hydroxy-6- oxononatrienedioate hydrolase|none|PF12697|IPR000073, IPR029058
HORVU5Hr1G101500	chr5H:612707462-612709832	undescribed protein|GO:0003735, GO:0005840, GO:0006412|PF05162|IPR007836
HORVU5Hr1G101530	chr5H:612770814-612772042	undescribed protein|none|none|none
HORVU5Hr1G101550	chr5H:612774332-612774802	?|Zinc finger MYM-type protein 5|none|none|IPR006580
HORVU5Hr1G101560	chr5H:612779308-612781387	Speckle-type POZ protein-like protein|none|none|none
HORVU5Hr1G101570	chr5H:612799068-612800268	undescribed protein|GO:0003735, GO:0005840, GO:0006412|PF05162|IPR007836
HORVU5Hr1G101600	chr5H:612888182-612890622	60S ribosomal protein L44|GO:0003735, GO:0005622, GO:0005840, GO:0006412|PF00935|IPR000552, IPR011332
HORVU5Hr1G101650	chr5H:612920782-612922029	undescribed protein|GO:0003735, GO:0005840, GO:0006412|PF05162|IPR007836
HORVU5Hr1G101670	chr5H:612942180-612945796	Serpin-ZX|none|PF00079|IPR023796
HORVU5Hr1G101680	chr5H:612995245-612998701	Reticulon family protein|none|PF02453|IPR003388
HORVU5Hr1G101710	chr5H:613035051-613037353	serpin 3|none|PF00079|IPR023795, IPR023796
HORVU5Hr1G101740	chr5H:613223149-613227066	Ubiquitin thioesterase OTU1|none|PF02338|IPR003323
HORVU5Hr1G101770	chr5H:613234768-613238805	Leucine-rich receptor-like protein kinase family protein|GO:0004672, GO:0005515, GO:0005524, GO:0006468|PF00069, PF00560, PF08263, PF13855|IPR000719, IPR001611, IPR003591, IPR008266, IPR011009, IPR013210, IPR013320, IPR017441, IPR032675
HORVU5Hr1G101820	chr5H:613267130-613268378	undescribed protein|none|none|none
HORVU5Hr1G101870	chr5H:613309732-613310246	undescribed protein|none|none|none
HORVU5Hr1G101990	chr5H:613479885-613481156	undescribed protein|none|none|none
HORVU5Hr1G102010	chr5H:613511405-613512569	undescribed protein|none|none|none
HORVU5Hr1G102040	chr5H:613528949-613529731	undescribed protein|none|none|none
HORVU5Hr1G102070	chr5H:613752646-613753430	undescribed protein|none|none|none
HORVU5Hr1G102130	chr5H:613709940-613726748	Prolyl endopeptidase|GO:0004252, GO:0070008|none|IPR023302
HORVU5Hr1G102140	chr5H:613739288-613740092	undescribed protein|none|none|none
HORVU5Hr1G102170	chr5H:613796834-613797640	undescribed protein|none|none|none
HORVU5Hr1G102190	chr5H:613902253-613903182	undescribed protein|none|none|none
HORVU5Hr1G102200	chr5H:613909105-613911002	undescribed protein|none|none|none
HORVU5Hr1G102210	chr5H:613923198-613924101	undescribed protein|none|none|none
HORVU5Hr1G102220	chr5H:613984455-613990297	actin-related protein 7|none|PF00022|IPR004000
HORVU5Hr1G102230	chr5H:613990435-613992409	Pentatricopeptide repeat-containing protein|GO:0005515|PF01535, PF13041, PF13812|IPR002885, IPR011990
HORVU5Hr1G102240	chr5H:614053998-614056737	Transcription factor PIF5|GO:0046983|none|IPR011598
HORVU5Hr1G102250	chr5H:614057072-614057257	Disease resistance protein RPM1|none|none|none
HORVU5Hr1G102280	chr5H:614069649-614071264	Tetraspanin family protein|GO:0016021|PF00335|IPR018499
HORVU5Hr1G102310	chr5H:614132309-614132572	undescribed protein|none|none|none
HORVU5Hr1G102350	chr5H:614165909-614168648	FAR1-related sequence 11|none|PF03101|IPR004330
HORVU5Hr1G102390	chr5H:614202157-614204857	ATP-dependent Clp protease ATP-binding subunit ClpC|GO:0005524|PF07724, PF13191|IPR001270, IPR003593, IPR003959, IPR027417
HORVU5Hr1G102440	chr5H:614302890-614305817	ATP-dependent Clp protease ATP-binding subunit ClpC|GO:0005524|PF00004, PF07724, PF10431|IPR001270, IPR003593, IPR003959, IPR018368, IPR019489, IPR027417
HORVU5Hr1G102450	chr5H:614422859-614423694	ATP-dependent Clp protease ATP-binding subunit clpC|none|none|none
HORVU5Hr1G102460	chr5H:614423969-614424664	Chaperone protein ClpB|GO:0005524|PF00004|IPR003593, IPR003959, IPR018368, IPR027417
HORVU5Hr1G102530	chr5H:614446721-614448990	Hfr-2-like protein|GO:0005576, GO:0009405|PF01117, PF07468|IPR005830, IPR008998, IPR023307
HORVU5Hr1G102620	chr5H:614470165-614473954	Amaranthin-like lectin|GO:0005576, GO:0009405|PF01117, PF07468|IPR005830, IPR008998, IPR023307
HORVU5Hr1G102630	chr5H:614474358-614474965	undescribed protein|none|none|none
HORVU5Hr1G102720	chr5H:614507610-614513002	S-adenosyl-L-methionine-dependent methyltransferases superfamily protein|GO:0008168|PF03141|IPR004159, IPR029063
HORVU5Hr1G102770	chr5H:614597800-614599506	AP-1 complex subunit sigma-1|GO:0006810, GO:0006886, GO:0008565, GO:0015031, GO:0016192, GO:0030117|PF01217|IPR000804, IPR011012, IPR016635, IPR022775
HORVU5Hr1G102820	chr5H:614610233-614612563	Kinesin-like protein|none|none|none
HORVU5Hr1G102900	chr5H:614628451-614629780	Cysteine-rich receptor-like protein kinase 25|none|PF01657|IPR002902
HORVU5Hr1G102930	chr5H:614686884-614690193	AP-1 complex subunit sigma-1|GO:0006810, GO:0006886, GO:0008565, GO:0015031, GO:0016192, GO:0030117|PF01217|IPR000804, IPR011012, IPR016635, IPR022775
HORVU5Hr1G103040	chr5H:614776795-614872287	FAD/NAD(P)-binding oxidoreductase family protein|GO:0016491, GO:0055114|none|IPR023753
HORVU5Hr1G103050	chr5H:614786622-614787295	FAD/NAD(P)-binding oxidoreductase family protein|GO:0016491, GO:0055114|PF13450|IPR023753
HORVU5Hr1G103060	chr5H:614888007-614889774	patatin-like protein 6|GO:0006629, GO:0008152|PF01734|IPR002641, IPR016035
HORVU5Hr1G103070	chr5H:614928080-614933357	Endoplasmic reticulum-Golgi intermediate compartment protein 3|none|PF07970, PF13850|IPR012936
HORVU5Hr1G103080	chr5H:614933658-614938213	Arv1-like protein|none|PF04161|IPR007290
HORVU5Hr1G103120	chr5H:614954393-614954786	Transcription elongation factor SPT6|none|none|none
HORVU5Hr1G103130	chr5H:615006056-615009316	auxin response factor 2|none|none|none
HORVU5Hr1G103170	chr5H:615113398-615116552	GDSL esterase/lipase|GO:0016788|PF00657|IPR001087, IPR013830
HORVU5Hr1G103180	chr5H:615129596-615132665	Ferredoxin--NADP reductase|GO:0016491, GO:0055114|PF00175|IPR001433, IPR001709, IPR015701, IPR017927, IPR017938
HORVU5Hr1G103190	chr5H:615136043-615140562	Cell differentiation, Rcd1-like protein|GO:0005488|PF04078|IPR011989, IPR016024
HORVU5Hr1G103240	chr5H:615370866-615372334	undescribed protein|none|none|none
HORVU5Hr1G103250	chr5H:615374097-615374267	Chlorophyll synthase, chloroplastic|none|none|none
HORVU5Hr1G103280	chr5H:615393882-615395945	Splicing factor U2af 38 kDa subunit|GO:0003723, GO:0005634, GO:0046872|PF00642|IPR000571, IPR009145
HORVU5Hr1G103320	chr5H:615395844-615398626	Accelerated cell death 11|GO:0005737, GO:0017089, GO:0046836, GO:0051861|PF08718|IPR014830
HORVU5Hr1G103330	chr5H:615399144-615401415	40S ribosomal protein S12|GO:0003735, GO:0005622, GO:0005840, GO:0006412|PF01248|IPR000530, IPR004038, IPR029064
HORVU5Hr1G103360	chr5H:615486551-615490379	LEM3 (ligand-effect modulator 3) family protein / CDC50 family protein|GO:0016020|PF03381|IPR005045
HORVU5Hr1G103380	chr5H:615492699-615497060	Mitochondrial transcription termination factor family protein|GO:0003690, GO:0005739, GO:0006355|PF02536|IPR003690
HORVU5Hr1G103400	chr5H:615593077-615596370	TCP family transcription factor 4|none|PF03634|IPR005333, IPR017887
HORVU5Hr1G103410	chr5H:615803738-615804277	Phosphatidylinositol 4-kinase gamma 7|none|none|none
HORVU5Hr1G103420	chr5H:615816997-615817974	Glutathione S-transferase family protein|GO:0005515|PF13410, PF13417|IPR004045, IPR010987, IPR012336
HORVU5Hr1G103430	chr5H:615848315-615849962	Glutathione S-transferase family protein|GO:0005515|PF13410, PF13417|IPR004045, IPR010987, IPR012336
HORVU5Hr1G103440	chr5H:616089601-616091764	?|zinc-finger protein 1|GO:0046872|none|IPR007087
HORVU5Hr1G103450	chr5H:616102857-616108307	?|DNA topoisomerase 3-alpha|GO:0003676, GO:0008270|PF00098, PF06839|IPR001878, IPR010666
HORVU5Hr1G103460	chr5H:616115076-616116086	Dehydrin Rab15|GO:0006950, GO:0009415|PF00257|IPR000167, IPR030513
HORVU5Hr1G103470	chr5H:616267427-616268510	Jasmonate-zim-domain protein 8, putative|none|PF09425|IPR018467
HORVU5Hr1G103490	chr5H:616295491-616300928	Ubiquitin carboxyl-terminal hydrolase family protein|none|PF11955|IPR021099
HORVU5Hr1G103560	chr5H:616375806-616377354	Protein kinase superfamily protein|none|none|none
HORVU5Hr1G103580	chr5H:616403001-616411375	Cullin-4|GO:0006511, GO:0031625|PF00888, PF10557|IPR001373, IPR011991, IPR016158, IPR016159, IPR019559
HORVU5Hr1G103590	chr5H:616636106-616637012	Syntaxin-121|GO:0005484, GO:0005515, GO:0006886, GO:0016020, GO:0016192|PF00804, PF05739|IPR000727, IPR006011, IPR006012, IPR010989
HORVU5Hr1G103600	chr5H:616642895-616649009	Trafficking protein particle complex subunit 8|GO:0005515|PF12739|IPR011990, IPR024420
HORVU5Hr1G103610	chr5H:616643464-616643772	unknown function|none|none|none
HORVU5Hr1G103620	chr5H:616690787-616691401	Syntaxin-121|GO:0016020|PF00804|IPR006011
HORVU5Hr1G103660	chr5H:616772191-616772313	undescribed protein|none|none|none
HORVU5Hr1G103670	chr5H:616808804-616809882	cDNA, clone: J013056B06, full insert sequence|none|none|none
HORVU5Hr1G103680	chr5H:616902721-616905527	Chaperone protein dnaJ 3|GO:0005524, GO:0006457, GO:0009408, GO:0031072, GO:0051082|PF00226, PF00684, PF01556|IPR001305, IPR001623, IPR002939, IPR008971, IPR012724, IPR018253
HORVU5Hr1G103720	chr5H:617103718-617105909	Phosphatidylglycerol/phosphatidylinositol transfer protein|none|PF02221|IPR003172, IPR014756
HORVU5Hr1G103730	chr5H:617111863-617113578	Amino acid kinase family protein|none|PF00696|IPR001048
HORVU5Hr1G103740	chr5H:617122133-617122738	RING/U-box superfamily protein|GO:0005515, GO:0008270|PF13639|IPR001841, IPR013083
HORVU5Hr1G103770	chr5H:617168288-617169754	alpha/beta-Hydrolases superfamily protein|GO:0008152, GO:0016787|PF07859|IPR013094, IPR029058
HORVU5Hr1G103790	chr5H:617185783-617189531	BnaC04g25990D protein|none|PF04576|IPR007656
HORVU5Hr1G103820	chr5H:617203502-617204262	VQ motif-containing protein|none|PF05678|IPR008889
HORVU5Hr1G103830	chr5H:617220464-617224178	calcium dependent protein kinase 1|GO:0004672, GO:0005509, GO:0005524, GO:0006468|PF00069, PF13499|IPR000719, IPR002048, IPR002290, IPR008271, IPR011009, IPR011992, IPR017441, IPR018247
HORVU5Hr1G103850	chr5H:617244966-617248835	Fasciclin-like arabinogalactan protein 16|none|PF02469|IPR000782
HORVU5Hr1G103860	chr5H:617240385-617243836	casein kinase I-like 10|GO:0004672, GO:0005524, GO:0006468|PF00069|IPR000719, IPR002290, IPR008271, IPR011009
HORVU5Hr1G103870	chr5H:617483451-617486021	Glutamate carboxypeptidase, putative|none|none|none
HORVU5Hr1G103880	chr5H:617507145-617507583	aldehyde oxidase 4|GO:0016491, GO:0055114|PF02738|IPR008274
HORVU5Hr1G103890	chr5H:617771608-617780560	aldehyde oxidase 1|GO:0003824, GO:0005506, GO:0009055, GO:0016491, GO:0016614, GO:0046872, GO:0050660, GO:0051536, GO:0051537, GO:0055114|PF00111, PF00941, PF01315, PF01799, PF02738, PF03450|IPR000674, IPR001041, IPR002346, IPR002888, IPR005107, IPR006058, IPR008274, IPR012675, IPR016166, IPR016169, IPR016208
HORVU5Hr1G103900	chr5H:617557308-617562757	Glutamate carboxypeptidase 2|none|PF04253, PF04389|IPR007365, IPR007484
HORVU5Hr1G103910	chr5H:617604259-617604381	D111/G-patch domain-containing protein|none|none|none
HORVU5Hr1G103920	chr5H:617661511-617661967	aldehyde oxidase 2|GO:0016491, GO:0055114|none|IPR008274
HORVU5Hr1G103940	chr5H:617746926-617747751	?|Zinc finger A20 and AN1 domain-containing stress-associated protein 7|GO:0003677, GO:0008270|PF01428, PF01754|IPR000058, IPR002653
HORVU5Hr1G103960	chr5H:617809774-617810567	PLANT CADMIUM RESISTANCE 2|none|PF04749|IPR006461
HORVU5Hr1G103970	chr5H:617838172-617839210	myb domain protein 20|GO:0003677|PF00249|IPR001005, IPR009057, IPR017930
HORVU5Hr1G103980	chr5H:617883103-617883552	?|Zinc finger A20 and AN1 domain-containing stress-associated protein 9|GO:0003677, GO:0008270|PF01428, PF01754|IPR000058, IPR002653
HORVU5Hr1G103990	chr5H:617905375-617906583	early nodulin-like protein 14|GO:0009055|PF02298|IPR003245, IPR008972
HORVU5Hr1G104000	chr5H:617914786-617959237	undescribed protein|none|none|none
HORVU5Hr1G104020	chr5H:617959929-617962002	25.3 kDa vesicle transport protein|GO:0006810, GO:0016021, GO:0016192|PF00957, PF13774|IPR001388, IPR010908, IPR011012
HORVU5Hr1G104030	chr5H:618078253-618078636	unknown function|none|none|none
HORVU5Hr1G104050	chr5H:618152020-618156546	purine permease 3|none|PF16913|none
HORVU5Hr1G104070	chr5H:618156725-618157593	Protochlorophyllide reductase A, chloroplastic|none|none|IPR016040
HORVU5Hr1G104080	chr5H:618178496-618187689	Protein kinase superfamily protein|GO:0004672, GO:0005515, GO:0005524, GO:0006468|PF07714, PF13855|IPR000719, IPR001245, IPR001611, IPR011009, IPR013320, IPR032675
HORVU5Hr1G104090	chr5H:618178494-618184282	ubiquitin-conjugating enzyme 3|none|none|IPR016135
HORVU5Hr1G104110	chr5H:618261339-618262184	Replication protein A 32 kDa subunit B|none|none|IPR012340
HORVU5Hr1G104120	chr5H:618284227-618286677	ascorbate peroxidase 2|GO:0004601, GO:0006979, GO:0020037, GO:0055114|none|IPR002207
HORVU5Hr1G104140	chr5H:618382930-618383748	40S ribosomal protein S3-3|GO:0003723|PF07650|IPR004044, IPR009019
HORVU5Hr1G104160	chr5H:618525544-618533146	Peptidase M50 family protein|GO:0004222, GO:0006508|PF02163|IPR008915
HORVU5Hr1G104190	chr5H:618533727-618536569	BTB-POZ and MATH domain 4|GO:0005515|PF00651|IPR000210, IPR002083, IPR008974, IPR011333
HORVU5Hr1G104200	chr5H:618537775-618542075	Replication factor C subunit 5|GO:0003677, GO:0006260|PF08542, PF13177|IPR003593, IPR008921, IPR013748, IPR027417
HORVU5Hr1G104210	chr5H:618573835-618581751	Cytochrome P450 superfamily protein|GO:0005506, GO:0016705, GO:0020037, GO:0055114|PF00067|IPR001128, IPR002401, IPR017972
HORVU5Hr1G104230	chr5H:618624339-618629405	Glucan endo-1,3-beta-glucosidase 8|GO:0004553, GO:0005975|PF00332, PF07983|IPR000490, IPR012946, IPR013781, IPR017853
HORVU5Hr1G104240	chr5H:618628000-618628735	?|Zinc finger A20 and AN1 domain-containing stress-associated protein 6|GO:0003677, GO:0008270|PF01428, PF01754|IPR000058, IPR002653
HORVU5Hr1G104260	chr5H:618666642-618667758	undescribed protein|none|PF05617|IPR008502
HORVU5Hr1G104270	chr5H:618671961-618672797	early nodulin-like protein 19|GO:0009055|PF02298|IPR003245, IPR008972
HORVU5Hr1G104280	chr5H:618839055-618842118	Exostosin family protein|none|PF03016|IPR004263
HORVU5Hr1G104290	chr5H:618844418-618845695	Phosphatidylinositol/phosphatidylcholine transfer protein SFH6|none|PF00650, PF03765|IPR001251, IPR011074
HORVU5Hr1G104300	chr5H:618848974-618850052	undescribed protein|none|none|none
HORVU5Hr1G104330	chr5H:618919154-618919710	early nodulin-like protein 19|GO:0009055|PF02298|IPR003245, IPR008972
HORVU5Hr1G104350	chr5H:618997629-618999046	Peroxidase superfamily protein|GO:0004601, GO:0006979, GO:0020037, GO:0055114|PF00141|IPR000823, IPR002016, IPR010255, IPR019793, IPR019794
HORVU5Hr1G104360	chr5H:619010342-619011228	?|Zinc finger AN1 domain-containing stress-associated protein 14|GO:0003677, GO:0008270|PF01428, PF01754|IPR000058, IPR002653
HORVU5Hr1G104370	chr5H:619015954-619016468	early nodulin-like protein 17|GO:0005507, GO:0009055|PF02298|IPR002355, IPR003245, IPR008972
HORVU5Hr1G104380	chr5H:619072133-619076265	evolutionarily conserved C-terminal region 3|none|PF04146|IPR007275
HORVU5Hr1G104390	chr5H:619078665-619083143	evolutionarily conserved C-terminal region 3|none|PF04146|IPR007275
HORVU5Hr1G104410	chr5H:619306219-619307929	?|unknown function|GO:0005515|none|IPR001810, IPR032675
HORVU5Hr1G104450	chr5H:619359269-619365730	casein kinase 1|GO:0004672, GO:0005524, GO:0006468|PF00069|IPR000719, IPR002290, IPR008271, IPR011009, IPR017441
HORVU5Hr1G104470	chr5H:619404450-619407918	casein kinase 1|GO:0004672, GO:0005524, GO:0006468|PF00069|IPR000719, IPR002290, IPR008271, IPR011009, IPR017441
HORVU5Hr1G104480	chr5H:619431114-619432484	?|F-box domain containing protein-like|none|none|none
HORVU5Hr1G104490	chr5H:619436320-619436728	chaperonin 20|GO:0005737, GO:0006457|none|IPR020818
HORVU5Hr1G104510	chr5H:619446417-619457951	casein kinase 1-like protein 2|GO:0004672, GO:0005524, GO:0006468|PF00069|IPR000719, IPR002290, IPR008271, IPR011009
HORVU5Hr1G104520	chr5H:619449601-619449813	?|undescribed protein|GO:0003676, GO:0008270|none|IPR001878
HORVU5Hr1G104560	chr5H:619565126-619565338	?|undescribed protein|GO:0003676, GO:0008270|none|IPR001878
HORVU5Hr1G104570	chr5H:619597501-619598123	Non-specific lipid-transfer protein-like protein|none|none|none
HORVU5Hr1G104580	chr5H:619631286-619633576	UDP-Glycosyltransferase superfamily protein|GO:0008152, GO:0016758|PF00201|IPR002213
HORVU5Hr1G104600	chr5H:619642357-619657222	Non-specific lipid-transfer protein-like protein|GO:0006869, GO:0008289|PF14368|IPR000528, IPR016140
HORVU5Hr1G104610	chr5H:619697869-619700626	Serine/threonine-protein kinase|GO:0004672, GO:0004674, GO:0005524, GO:0006468, GO:0048544|PF00069, PF00954, PF01453, PF08276|IPR000719, IPR000858, IPR001480, IPR002290, IPR003609, IPR008271, IPR011009, IPR013320, IPR017441, IPR024171
HORVU5Hr1G104620	chr5H:619716446-619721724	?|Type IV inositol polyphosphate 5-phosphatase 7|GO:0046856|PF03372|IPR000300, IPR005135
HORVU5Hr1G104630	chr5H:619783417-619785077	Vicilin|GO:0045735|PF00190|IPR006045, IPR011051, IPR014710
HORVU5Hr1G104640	chr5H:619816836-619817881	?|ATP-dependent RNA helicase dhh1|none|PF00271|IPR001650, IPR027417
HORVU5Hr1G104660	chr5H:619821644-619822590	Ripening related protein family|none|none|IPR009009
HORVU5Hr1G104670	chr5H:619827926-619829118	Glutathione S-transferase family protein|GO:0005515|PF00043, PF02798|IPR004045, IPR004046, IPR010987, IPR012336
HORVU5Hr1G104680	chr5H:619830816-619831921	Bifunctional inhibitor/lipid-transfer protein/seed storage 2S albumin superfamily protein|none|PF14368|IPR016140
HORVU5Hr1G104690	chr5H:619888742-619889809	Acetyltransferase (GNAT) domain protein|GO:0008080|PF13302|IPR000182, IPR016181
HORVU5Hr1G104700	chr5H:619890167-619895338	glutamate dehydrogenase 1|GO:0006520, GO:0016491, GO:0016639, GO:0055114|PF00208, PF02812|IPR006095, IPR006096, IPR006097, IPR014362, IPR016040
HORVU5Hr1G104720	chr5H:619903649-619905479	30S ribosomal protein S13|GO:0003676, GO:0003723, GO:0003735, GO:0005622, GO:0005840, GO:0006412|PF00416|IPR001892, IPR010979, IPR018269, IPR027437
HORVU5Hr1G104730	chr5H:619906320-619907024	Chitinase family protein|GO:0004568, GO:0006032, GO:0016998|PF00182|IPR000726, IPR023346
HORVU5Hr1G104740	chr5H:619950651-619952257	UDP-Glycosyltransferase superfamily protein|GO:0008152, GO:0016758|PF00201|IPR002213
HORVU5Hr1G104750	chr5H:619972192-619973316	Bifunctional inhibitor/lipid-transfer protein/seed storage 2S albumin superfamily protein|none|PF14368|IPR016140
HORVU5Hr1G104760	chr5H:619973776-619974444	Bifunctional inhibitor/lipid-transfer protein/seed storage 2S albumin superfamily protein|none|PF14368|IPR016140
HORVU5Hr1G104790	chr5H:619975796-619976163	Protein kinase|none|none|none
HORVU5Hr1G104800	chr5H:619984321-619985022	Acyl-CoA N-acyltransferases (NAT) superfamily protein|GO:0008080|PF13302|IPR000182, IPR016181
HORVU5Hr1G104810	chr5H:620154480-620155168	unknown protein; BEST Arabidopsis thaliana protein match is: unknown protein .|none|none|none
HORVU5Hr1G104840	chr5H:620162908-620165410	receptor kinase 2|GO:0004672, GO:0005524, GO:0006468, GO:0030246|PF00069, PF00139|IPR000719, IPR001220, IPR002290, IPR008271, IPR011009, IPR013320, IPR017441
HORVU5Hr1G104850	chr5H:620173819-620176278	receptor kinase 2|GO:0004672, GO:0005524, GO:0006468, GO:0030246|PF00069, PF00139|IPR000719, IPR001220, IPR002290, IPR008271, IPR011009, IPR013320, IPR017441, IPR019825
HORVU5Hr1G104860	chr5H:620194973-620199851	5'-3' exoribonuclease 4|none|none|none
HORVU5Hr1G104870	chr5H:620200510-620204043	FRIGIDA-like protein|none|PF07899|IPR012474
HORVU5Hr1G104880	chr5H:620265692-620267875	TD and POZ domain-containing protein 2|GO:0005515|none|IPR002083, IPR008974
HORVU5Hr1G104910	chr5H:620396518-620401981	Protein phosphatase 2C family protein|GO:0003824, GO:0043169|PF00481|IPR000222, IPR001932
HORVU5Hr1G104920	chr5H:620421494-620423163	BTB/POZ domain-containing protein|GO:0005515|PF00651, PF00917|IPR000210, IPR002083, IPR008974, IPR011333
HORVU5Hr1G104940	chr5H:620554118-620554684	BTB/POZ domain-containing protein|GO:0005515|PF00651|IPR000210, IPR011333
HORVU5Hr1G104960	chr5H:620634272-620635872	BTB/POZ domain-containing protein|GO:0005515|PF00651|IPR000210, IPR002083, IPR008974, IPR011333
HORVU5Hr1G104970	chr5H:620636941-620637999	BTB/POZ domain-containing protein|GO:0005515|PF00651, PF00917|IPR000210, IPR002083, IPR008974, IPR011333
HORVU5Hr1G104980	chr5H:620639254-620643670	ATPase family gene 2 protein|GO:0005524|PF00004|IPR003959, IPR003960, IPR027417
HORVU5Hr1G105000	chr5H:620685844-620686889	Speckle-type POZ protein-like|GO:0005515|PF00651|IPR000210, IPR011333
HORVU5Hr1G105020	chr5H:620706356-620707565	Peroxidase|none|none|none
HORVU5Hr1G105030	chr5H:620716546-620720883	Folate-biopterin transporter|GO:0006810, GO:0016021|PF03092|IPR004324, IPR020846
HORVU5Hr1G105040	chr5H:620734666-620739948	Queuine tRNA-ribosyltransferase|GO:0006400, GO:0008479, GO:0008616|PF01702|IPR002616
HORVU5Hr1G105050	chr5H:620741058-620744180	unknown function|none|none|none
HORVU5Hr1G105060	chr5H:620794999-620796470	Leucine-rich repeat receptor-like protein kinase family protein|GO:0005515|PF00560, PF08263|IPR001611, IPR013210, IPR032675
HORVU5Hr1G105070	chr5H:620794997-620796265	undescribed protein|none|none|none
HORVU5Hr1G105080	chr5H:620799741-620802018	Pentatricopeptide repeat-containing protein|GO:0005515, GO:0008270|PF01535, PF13041, PF14432|IPR002885, IPR011990, IPR032867
HORVU5Hr1G105090	chr5H:620891293-620892320	histone H2A 6|GO:0000786, GO:0003677, GO:0005634, GO:0046982|PF00125, PF16211|IPR002119, IPR007125, IPR009072, IPR032454, IPR032458
HORVU5Hr1G105130	chr5H:620902973-620903200	?|undescribed protein|GO:0003676, GO:0008270|none|IPR001878
HORVU5Hr1G105140	chr5H:620930855-620934237	Pentatricopeptide repeat-containing protein|GO:0005515|PF01535, PF13041|IPR002885, IPR011990
HORVU5Hr1G105250	chr5H:621065303-621073986	methionine S-methyltransferase|GO:0003824, GO:0008168, GO:0009058, GO:0030170|PF00155, PF12847|IPR004839, IPR015421, IPR015422, IPR015424, IPR025779, IPR029063
HORVU5Hr1G105320	chr5H:621085612-621086662	Mixed-linked glucan synthase 2|none|none|none
HORVU5Hr1G105340	chr5H:621101082-621102671	UDP-Glycosyltransferase superfamily protein|GO:0008152, GO:0016758|PF00201|IPR002213
HORVU5Hr1G105360	chr5H:621259425-621263304	Protein of unknown function (DUF674)|none|PF05056|IPR007750
HORVU5Hr1G105380	chr5H:621401703-621402731	unknown function|none|none|none
HORVU5Hr1G105390	chr5H:621475695-621479580	Chromosome 3B, genomic scaffold, cultivar Chinese Spring|none|PF07762|IPR011676
HORVU5Hr1G105410	chr5H:621490288-621493731	undescribed protein|none|none|none
HORVU5Hr1G105430	chr5H:621608971-621614262	Ubiquitin carboxyl-terminal hydrolase 2|GO:0004843, GO:0005622, GO:0006511|PF01088|IPR001578
HORVU5Hr1G105450	chr5H:621667499-621668207	Expressed protein,3'-partial|none|none|none
HORVU5Hr1G105480	chr5H:621736728-621738749	alpha/beta-Hydrolases superfamily protein|GO:0008152, GO:0016787|PF07859|IPR013094, IPR029058
HORVU5Hr1G105610	chr5H:621877442-621877957	embryo defective 2735|none|none|none
HORVU5Hr1G105630	chr5H:621887904-621889262	Chromosome 3B, genomic scaffold, cultivar Chinese Spring|none|none|IPR015300
HORVU5Hr1G105650	chr5H:621897263-621900063	?|F-box domain containing protein|GO:0005515|PF00646|IPR001810, IPR011044
HORVU5Hr1G105660	chr5H:621918910-621924114	Kinesin-like protein|none|none|none
HORVU5Hr1G105710	chr5H:621965221-621966180	Transcription initiation factor IIA subunit 1|GO:0005672, GO:0006367|PF03153|IPR004855, IPR009083, IPR009088, IPR013028
HORVU5Hr1G105740	chr5H:622107765-622109434	Peptidyl-prolyl cis-trans isomerase|none|none|none
HORVU5Hr1G105750	chr5H:622123929-622127221	PITH domain-containing protein|none|PF06201|IPR008979, IPR010400
HORVU5Hr1G105760	chr5H:622129280-622133193	Bax inhibitor-1 family protein|none|PF01027|IPR006214
HORVU5Hr1G105770	chr5H:622147282-622152597	Heat stress transcription factor A-2e|GO:0003700, GO:0005634, GO:0006355, GO:0043565|PF00447|IPR000232, IPR011991
HORVU5Hr1G105780	chr5H:622153177-622155091	Transmembrane protein 97, predicted|none|PF10914|IPR016964
HORVU5Hr1G105790	chr5H:622266615-622270595	?|F-box domain containing protein|GO:0005515|PF00646|IPR001810
HORVU5Hr1G105810	chr5H:622297770-622298685	unknown protein; BEST Arabidopsis thaliana protein match is: unknown protein .|none|none|none
HORVU5Hr1G105820	chr5H:622359877-622360815	Transmembrane protein 97, predicted|none|PF10914|IPR016964
HORVU5Hr1G105840	chr5H:622368201-622370593	Aluminium induced protein with YGL and LRDR motifs|none|PF12481|IPR024286, IPR029055
HORVU5Hr1G105870	chr5H:622808285-622810943	60S ribosomal protein L4-1|GO:0003735, GO:0005840, GO:0006412|PF00573, PF14374|IPR002136, IPR013000, IPR023574, IPR025755
HORVU5Hr1G105880	chr5H:622815795-622819591	Plant Tudor-like RNA-binding protein|none|PF03735|IPR005491
HORVU5Hr1G105900	chr5H:622819896-622820754	WW domain-binding protein 11|none|none|none
HORVU5Hr1G105930	chr5H:622832984-622834053	CASP-like protein 1U3|none|PF04535|IPR006459, IPR006702
HORVU5Hr1G105950	chr5H:622958839-622961024	Protein of unknown function (DUF506)|none|PF04720|IPR006502
HORVU5Hr1G105970	chr5H:623058886-623061089	U3 small nucleolar RNA-associated protein 18 homolog|GO:0005515|PF00400|IPR001680, IPR015943, IPR017986
HORVU5Hr1G105980	chr5H:623061366-623067662	Histone-lysine N-methyltransferase NSD3|GO:0005515, GO:0008270|none|IPR001965, IPR013083
HORVU5Hr1G106000	chr5H:623101853-623102906	RING/U-box superfamily protein|GO:0005515, GO:0008270|PF13639|IPR001841, IPR013083
HORVU5Hr1G106010	chr5H:623107408-623108808	Cysteine-rich secretory protein 3|GO:0005576|PF00188|IPR001283, IPR002413, IPR014044, IPR018244
HORVU5Hr1G106020	chr5H:623130471-623131149	Cysteine-rich venom protein|GO:0005576|PF00188|IPR001283, IPR002413, IPR014044, IPR018244
HORVU5Hr1G106030	chr5H:623262661-623269841	unknown function|none|none|none
HORVU5Hr1G106070	chr5H:623273994-623277336	receptor kinase 2|GO:0004672, GO:0005524, GO:0006468|PF07714|IPR000719, IPR001245, IPR002290, IPR008271, IPR011009
HORVU5Hr1G106090	chr5H:623467173-623471477	tryptophan synthase alpha chain|GO:0003824, GO:0004834, GO:0006568, GO:0008152|PF00290|IPR002028, IPR011060, IPR013785
HORVU5Hr1G106100	chr5H:623472184-623475973	tryptophan synthase alpha chain|GO:0003824, GO:0004834, GO:0006568, GO:0008152|PF00290|IPR002028, IPR011060, IPR013785, IPR018204
HORVU5Hr1G106110	chr5H:623481105-623483524	TD and POZ domain-containing protein 3|GO:0005515|PF00651, PF00917|IPR000210, IPR002083, IPR008974, IPR011333
HORVU5Hr1G106120	chr5H:623520610-623524408	Opaque-2-2 protein|none|none|none
HORVU5Hr1G106140	chr5H:623525702-623532756	Guanylate-binding family protein|GO:0003924, GO:0005525|PF02263, PF02841|IPR003191, IPR015894, IPR027417, IPR030386
HORVU5Hr1G106160	chr5H:623546177-623548019	sugar transporter 4|GO:0005215, GO:0016020, GO:0016021, GO:0022857, GO:0022891, GO:0055085|PF00083|IPR003663, IPR005828, IPR005829, IPR020846
HORVU5Hr1G106170	chr5H:623613099-623619930	Pseudouridine synthase family protein|GO:0001522, GO:0003723, GO:0009451, GO:0009982|PF00849|IPR006145, IPR006224, IPR006225, IPR020103
HORVU5Hr1G106190	chr5H:623651242-623653253	tryptophan synthase alpha chain|GO:0003824, GO:0004834, GO:0006568, GO:0008152|PF00290|IPR002028, IPR011060, IPR013785
HORVU5Hr1G106200	chr5H:623655862-623656382	unknown function|none|none|none
HORVU5Hr1G106210	chr5H:623669746-623671628	Endo-1,4-beta-xylanase 2|GO:0004553, GO:0005975, GO:0016798|PF00331, PF02018|IPR001000, IPR003305, IPR008979, IPR013781, IPR017853, IPR031158
HORVU5Hr1G106220	chr5H:623673460-623681887	Transcription cofactor, putative|none|none|none
HORVU5Hr1G106250	chr5H:623698300-623699953	Endo-1,4-beta-xylanase 2|GO:0004553, GO:0005975, GO:0016798|PF00331, PF02018|IPR001000, IPR003305, IPR008979, IPR013781, IPR017853, IPR031158
HORVU5Hr1G106260	chr5H:623756718-623758834	Endo-1,4-beta-xylanase D|GO:0004553, GO:0005975, GO:0016798|PF00331, PF02018|IPR001000, IPR003305, IPR008979, IPR013781, IPR017853
HORVU5Hr1G106270	chr5H:623807125-623808920	Endo-1,4-beta-xylanase 2|GO:0004553, GO:0005975, GO:0016798|PF00331, PF02018|IPR001000, IPR003305, IPR008979, IPR013781, IPR017853, IPR031158
HORVU5Hr1G106280	chr5H:623831717-623834310	Endo-1,4-beta-xylanase 2|GO:0004553, GO:0005975, GO:0016798|PF00331, PF02018|IPR001000, IPR003305, IPR008979, IPR013781, IPR017853, IPR031158
HORVU5Hr1G106310	chr5H:623892975-623896775	Transcription factor UNE12|GO:0046983|PF00010|IPR011598
HORVU5Hr1G106320	chr5H:623905986-623917335	rRNA-processing protein efg1|none|PF10153|IPR019310
HORVU5Hr1G106340	chr5H:623913357-623913533	2,3-bisphosphoglycerate-independent phosphoglycerate mutase|none|none|none
HORVU5Hr1G106350	chr5H:623919876-623921292	Auxin-responsive protein IAA14|GO:0005515, GO:0005634, GO:0006355|PF02309|IPR000270, IPR003311
HORVU5Hr1G106370	chr5H:623940654-623944106	Leucine-rich repeat receptor-like protein kinase family protein|GO:0005515|PF00560, PF08263, PF13855|IPR001611, IPR003591, IPR013210, IPR032675
HORVU5Hr1G106380	chr5H:623949358-623954861	Lysine--tRNA ligase|GO:0000166, GO:0003676, GO:0004812, GO:0004824, GO:0005524, GO:0005737, GO:0006418, GO:0006430|PF00152, PF01336|IPR002313, IPR004364, IPR004365, IPR006195, IPR012340, IPR018149
HORVU5Hr1G106390	chr5H:623960385-623960729	unknown function|none|none|none
HORVU5Hr1G106400	chr5H:623961514-623964472	purple acid phosphatase 9|GO:0003993, GO:0016787, GO:0046872|PF00149, PF14008, PF16656|IPR004843, IPR008963, IPR015914, IPR025733, IPR029052
