# Supplementary material for: Genomic regions on chromosome 5H containing a novel QTL conferring barley yellow dwarf virus-PAV (BYDV-PAV) tolerance in barley
Source: Sci Rep. 2019 Aug 5;9:11298. doi: 10.1038/s41598-019-47820-2 (PMC6683297; doi:10.1038/s41598-019-47820-2)
Supplement: Supplementary file 5 — Table S4 [file 41598_2019_47820_MOESM5_ESM.xlsx]

## Sheet: Sheet1
Title: Genomic regions on chromosome 5H containing a novel QTL conferring barley yellow dwarf virus-PAV (BYDV-PAV) tolerance in barley
Authors: Hongliang Hu, Shormin Choudhury, Sergey Shabala, Sanjiv Gupta, Meixue Zhou
Table 4. Candidate high confidence genes for Qbyd-7Ha.
Gene	Physical Position (bp)	Functional annotation
HORVU7Hr1G024130	chr7H:38096969-38098327	unknown function|none|none|none
HORVU7Hr1G024150	chr7H:38125653-38127139	Myb-like protein J|GO:0003677|PF00249|IPR001005, IPR006447, IPR009057, IPR017930
HORVU7Hr1G024190	chr7H:38357773-38359045	GDSL esterase/lipase|GO:0016788|PF00657|IPR001087, IPR013830
HORVU7Hr1G024210	chr7H:38369280-38374628	P-loop containing nucleoside triphosphate hydrolases superfamily protein|GO:0005524|PF00004|IPR003593, IPR003959, IPR027417
HORVU7Hr1G024220	chr7H:38484728-38487233	GDSL esterase/lipase|GO:0016788|PF00657|IPR001087, IPR013830
HORVU7Hr1G024240	chr7H:38495300-38496633	GDSL esterase/lipase|GO:0016788|PF00657|IPR001087, IPR013830
HORVU7Hr1G024250	chr7H:38507605-38510329	GDSL esterase/lipase|none|none|IPR013830
HORVU7Hr1G024260	chr7H:38519040-38519345	Transcription elongation factor 1 homolog|none|PF05129|IPR007808
HORVU7Hr1G024270	chr7H:38523614-38525112	Carbonyl reductase [NADPH] 1|GO:0008152, GO:0016491|PF00106|IPR002198, IPR002347, IPR016040
HORVU7Hr1G024280	chr7H:38541073-38541978	Acidic endochitinase|GO:0004553, GO:0005975|PF00704|IPR001223, IPR001579, IPR013781, IPR017853
HORVU7Hr1G024290	chr7H:39052451-39052776	FAR1-related sequence 5|none|none|none
HORVU7Hr1G024310	chr7H:39065037-39065683	undescribed protein|none|none|none
HORVU7Hr1G024320	chr7H:39065881-39066586	unknown function|none|none|none
HORVU7Hr1G024330	chr7H:39068766-39068959	unknown function|none|PF04601|IPR007679, IPR008999
HORVU7Hr1G024350	chr7H:39115705-39126858	Long-chain-fatty-acid--CoA ligase 1|GO:0003824, GO:0008152|PF00501|IPR000873, IPR020845
HORVU7Hr1G024360	chr7H:39132802-39133712	Non-specific lipid-transfer protein|GO:0006869, GO:0008289|PF00234|IPR000528, IPR016140
HORVU7Hr1G024370	chr7H:39156388-39158133	Very-long-chain 3-oxoacyl-CoA reductase 1|GO:0008152, GO:0016491|PF00106|IPR002198, IPR002347, IPR016040, IPR020904
HORVU7Hr1G024400	chr7H:39189713-39190235	tyrosylprotein sulfotransferase|none|none|none
HORVU7Hr1G024440	chr7H:39199237-39199760	Eukaryotic translation initiation factor 3 subunit L|none|none|none
HORVU7Hr1G024450	chr7H:39199831-39201120	Sas10/Utp3/C1D family|none|none|none
HORVU7Hr1G024470	chr7H:39318933-39319434	Lactation elevated protein 1|none|none|none
HORVU7Hr1G024480	chr7H:39338000-39339588	Chalcone synthase 8|GO:0003824, GO:0008152, GO:0009058, GO:0016747|PF00195, PF02797|IPR001099, IPR011141, IPR012328, IPR016039
HORVU7Hr1G024550	chr7H:39463928-39466440	undescribed protein|none|none|none
HORVU7Hr1G024570	chr7H:39476773-39487000	Succinate dehydrogenase assembly factor 4, mitochondrial|none|PF07896|IPR012875
HORVU7Hr1G024590	chr7H:39482932-39491096	O-acyltransferase (WSD1-like) family protein|GO:0004144, GO:0045017|PF03007, PF06974|IPR004255, IPR009721
HORVU7Hr1G024600	chr7H:39670524-39671328	Cysteine/Histidine-rich C1 domain family protein|GO:0047134, GO:0055114|PF07649|IPR011424
HORVU7Hr1G024610	chr7H:39679905-39680971	FLOWERING LOCUS T 1|none|PF01161|IPR001858, IPR008914
HORVU7Hr1G024660	chr7H:40086103-40087264	undescribed protein|none|PF05678|IPR008889
