# Supplementary material for: Genomic regions on chromosome 5H containing a novel QTL conferring barley yellow dwarf virus-PAV (BYDV-PAV) tolerance in barley
Source: Sci Rep. 2019 Aug 5;9:11298. doi: 10.1038/s41598-019-47820-2 (PMC6683297; doi:10.1038/s41598-019-47820-2)
Supplement: Supplementary file 6 — Table S5 [file 41598_2019_47820_MOESM6_ESM.xlsx]

## Sheet: Sheet1
Title: Genomic regions on chromosome 5H containing a novel QTL conferring barley yellow dwarf virus-PAV (BYDV-PAV) tolerance in barley
Authors: Hongliang Hu, Shormin Choudhury, Sergey Shabala, Sanjiv Gupta, Meixue Zhou
Table 5. Candidate high confidence genes of Qbyd-7Hb
Gene	Physical Position (bp)	Functional annotation
HORVU7Hr1G114830	chr7H:640327581-640333754	unknown function|GO:0005515|none|IPR001810
HORVU7Hr1G114840	chr7H:640412416-640413920	unknown function|none|none|none
HORVU7Hr1G114850	chr7H:640434413-640445070	Disease resistance protein|GO:0043531|PF00931|IPR002182, IPR027417
HORVU7Hr1G114870	chr7H:640499564-640500797	unknown function|none|none|IPR032675
HORVU7Hr1G114880	chr7H:640522877-640530110	Disease resistance protein|GO:0043531|PF00931|IPR002182, IPR027417, IPR032675
HORVU7Hr1G114890	chr7H:640567225-640569415	UDP-Glycosyltransferase superfamily protein|GO:0008152, GO:0016758|PF00201|IPR002213
HORVU7Hr1G114920	chr7H:640583563-640603386	TRF-like 8|GO:0003677|PF00249|IPR001005, IPR009057, IPR017930
HORVU7Hr1G114950	chr7H:640595999-640598651	carbonic anhydrase 2|GO:0004089, GO:0008270, GO:0015976|PF00484|IPR001765, IPR015892
HORVU7Hr1G114960	chr7H:640603600-640606918	Demethylmenaquinone methyltransferase|GO:0008152, GO:0008168|PF08241|IPR013216, IPR029063
HORVU7Hr1G114980	chr7H:640618568-640618780	unknown function|none|none|none
HORVU7Hr1G115000	chr7H:640639724-640641119	Endoribonuclease Dicer homolog 1|GO:0003723, GO:0004525, GO:0006396|PF00035|IPR000999, IPR014720
HORVU7Hr1G115020	chr7H:640684765-640684951	Abscisic acid 8'-hydroxylase 1|none|none|none
HORVU7Hr1G115040	chr7H:640701604-640702512	30S ribosomal protein S17|GO:0003735, GO:0005622, GO:0005840, GO:0006412|PF00366|IPR000266, IPR012340
HORVU7Hr1G115050	chr7H:640717294-640722201	Methyl-CpG-binding domain-containing protein 13|GO:0003677, GO:0005634|PF01429|IPR001739, IPR016177
HORVU7Hr1G115100	chr7H:640790159-640799074	Ribonuclease 3-like protein 2|GO:0003723, GO:0004525, GO:0006396|PF00636, PF14709|IPR000999, IPR014720
HORVU7Hr1G115120	chr7H:640985196-640999621	Transcription initiation factor TFIID subunit 1|GO:0005515|PF00240, PF12157|IPR000626, IPR022591, IPR029071
HORVU7Hr1G115130	chr7H:640840159-640840713	unknown function|none|none|none
HORVU7Hr1G115150	chr7H:640845847-640846103	cysteine-rich RLK (RECEPTOR-like protein kinase) 8|none|none|none
HORVU7Hr1G115180	chr7H:640932772-640936435	XH/XS domain-containing protein|GO:0031047|PF03468, PF03469, PF03470|IPR005379, IPR005380, IPR005381
HORVU7Hr1G115190	chr7H:640959289-640960545	PLANT CADMIUM RESISTANCE 1|none|PF04749|IPR006461
HORVU7Hr1G115200	chr7H:641002482-641005431	unknown function|none|none|IPR006311
HORVU7Hr1G115230	chr7H:641037349-641038074	unknown protein; LOCATED IN: plasma membrane; EXPRESSED IN: 18 plant structures; EXPRESSED DURING: 13 growth stages
HORVU7Hr1G115240	chr7H:641059313-641060613	Sterile alpha motif (SAM) domain-containing protein|none|none|IPR013761
HORVU7Hr1G115250	chr7H:641062267-641063454	undescribed protein|none|none|none
HORVU7Hr1G115260	chr7H:641070262-641071850	UDP-Glycosyltransferase superfamily protein|GO:0008152, GO:0016758|PF00201|IPR002213
HORVU7Hr1G115270	chr7H:641075093-641079469	NF-X1-type zinc finger protein NFXL1|GO:0003700, GO:0005515, GO:0005634, GO:0006355, GO:0008270|PF01422|IPR000967, IPR01841, IPR019786, IPR019787
HORVU7Hr1G115280	chr7H:641086148-641099308	Isoleucine--tRNA ligase|GO:0000166, GO:0002161, GO:0004812, GO:0004822, GO:0005524, GO:0005737, GO:0006418,
HORVU7Hr1G115290	chr7H:641168889-641171265	Mis12 protein|none|none|none
HORVU7Hr1G115330	chr7H:641202584-641205885	undescribed protein|none|PF08137|IPR012552
HORVU7Hr1G115360	chr7H:641288915-641289702	unknown function|none|none|none
HORVU7Hr1G115370	chr7H:641304294-641310075	sugar transporter protein 7|GO:0005215, GO:0016020, GO:0016021, GO:0022857, GO:0022891, GO:0055085|PF00083|IPR003663, IPR5828, IPR005829, IPR020846
HORVU7Hr1G115400	chr7H:641398596-641398880	Protein ALWAYS EARLY 3|none|none|none
HORVU7Hr1G115410	chr7H:641403061-641403977	Calcium-binding EF-hand family protein|GO:0005509|PF13833|IPR002048, IPR011992, IPR018247
HORVU7Hr1G115420	chr7H:641427445-641428819	calmodulin like 37|GO:0005509|PF13833|IPR002048, IPR011992, IPR018247
HORVU7Hr1G115430	chr7H:641444927-641445633	purine permease 3|none|PF16913|none
HORVU7Hr1G115440	chr7H:641527463-641527697	transducin family protein / WD-40 repeat family protein|none|none|none
HORVU7Hr1G115450	chr7H:641609757-641612230	Transmembrane amino acid transporter family protein|none|PF01490|IPR013057
HORVU7Hr1G115460	chr7H:641612815-641621492	WD repeat-containing protein 36|GO:0005515, GO:0006364, GO:0032040|PF00400, PF04192|IPR001680, IPR007319, IPR015943, IPR017986, IPR019775
HORVU7Hr1G115480	chr7H:641651120-641655637	Endoplasmic reticulum lectin 1|none|PF07915|IPR009011, IPR012913
HORVU7Hr1G115490	chr7H:641715642-641716023	Ankyrin repeat family protein with DHHC zinc finger domain|none|none|none
HORVU7Hr1G115500	chr7H:641755438-641757816	Cytochrome P450 superfamily protein|GO:0004497, GO:0005506, GO:0016705, GO:0020037, GO:0055114|PF00067|IPR001128, IPR002403, IPR017972
